# Supplementary material for: Plant‐Derived Melatonin Inhibits Bacterial Virulence via CpxA/R Two‐Component System
Source: Adv Sci (Weinh). 2026 Mar 12;13(32):e74806. doi: 10.1002/advs.74806 (PMC13252655; doi:10.1002/advs.74806)
Supplement: Supplementary file 2 — Supporting File 2: advs74806‐sup‐0002‐DataFile.xlsx. [file ADVS-13-e74806-s001.xlsx]

## Sheet: Fig 1c
Data support for Fig.1c
1 μM melatonin vs mock	10 μM melatonin vs mock	Common gene
gene_id	gene_id	gene_id
PSPTO_5087	PSPTO_1937	PSPTO_4065
Novel00170	Novel00344	PSPTO_5600
Novel00424	PSPTO_0253	PSPTO_1103
PSPTO_0670	PSPTO_0486	PSPTO_0617
PSPTO_2930	PSPTO_0671	PSPTO_5601
PSPTO_3228	PSPTO_3446	PSPTO_5599
PSPTO_4242	PSPTO_5320	PSPTO_5598
PSPTO_1940	PSPTO_3294	PSPTO_4376
PSPTO_4005	PSPTO_2645	PSPTO_2203
PSPTO_1175	PSPTO_1277	PSPTO_2272
PSPTO_t01	PSPTO_5315	PSPTO_0646
PSPTO_1429	PSPTO_1284	PSPTO_5603
PSPTO_2796	Novel00032	PSPTO_0618
PSPTO_1390	PSPTO_0190	PSPTO_5602
PSPTO_2707	sRNA00046	PSPTO_4377
PSPTO_5183	PSPTO_4353	PSPTO_5433
Novel00361	PSPTO_0270	PSPTO_5432
Novel00351	PSPTO_2919	PSPTO_5435
Novel00205	PSPTO_5586	PSPTO_4170
PSPTO_1824	PSPTO_1396	PSPTO_0624
PSPTO_1452	PSPTO_3262	PSPTO_4930
PSPTO_1259	PSPTO_2678	PSPTO_0638
PSPTO_2913	PSPTO_5199	PSPTO_0623
Novel00357	PSPTO_2815	PSPTO_0619
PSPTO_1463	PSPTO_0887	PSPTO_0652
PSPTO_3018	PSPTO_3252	PSPTO_2208
Novel00259	PSPTO_4239	PSPTO_0635
PSPTO_0109	PSPTO_1355	PSPTO_4931
PSPTO_3489	PSPTO_1209	PSPTO_5604
PSPTO_1613	Novel00266	PSPTO_0639
Novel00375	PSPTO_4003	PSPTO_0630
PSPTO_1849	PSPTO_1897	Novel00285
PSPTO_1662	PSPTO_2416	PSPTO_3108
PSPTO_1786	PSPTO_5561	PSPTO_0616
Novel00027	PSPTO_5346	PSPTO_2170
Novel00418	PSPTO_0209	PSPTO_5612
Novel00198	PSPTO_0821	PSPTO_0636
PSPTO_3929	PSPTO_2419	PSPTO_0644
PSPTO_3289	PSPTO_5563	PSPTO_2202
PSPTO_5001	PSPTO_3454	PSPTO_0615
PSPTO_3480	PSPTO_2557	PSPTO_0643
PSPTO_4024	Novel00292	PSPTO_5068
PSPTO_3008	PSPTO_3552	PSPTO_0637
PSPTO_2676	Novel00347	PSPTO_0629
PSPTO_4648	PSPTO_4462	PSPTO_0628
PSPTO_5312	PSPTO_2478	PSPTO_1554
PSPTO_1241	PSPTO_0672	PSPTO_0651
PSPTO_1116	PSPTO_3640	PSPTO_1329
PSPTO_2635	PSPTO_4785	PSPTO_4883
PSPTO_2596	PSPTO_2618	PSPTO_0633
Novel00216	PSPTO_3467	PSPTO_4486
PSPTO_4508	PSPTO_0721	PSPTO_0650
PSPTO_1894	PSPTO_1214	PSPTO_4168
PSPTO_1830	PSPTO_4536	PSPTO_1327
PSPTO_4801	PSPTO_1890	PSPTO_2201
PSPTO_3235	PSPTO_0900	PSPTO_0620
PSPTO_2396	PSPTO_1513	PSPTO_1678
PSPTO_0351	PSPTO_5244	PSPTO_5605
PSPTO_0868	PSPTO_1574	PSPTO_1326
PSPTO_5136	PSPTO_0995	PSPTO_2399
PSPTO_0125	PSPTO_4200	PSPTO_1328
PSPTO_3176	PSPTO_3604	PSPTO_0062
Novel00404	PSPTO_0349	PSPTO_1201
PSPTO_2275	PSPTO_5060	PSPTO_0634
PSPTO_0246	PSPTO_2841	PSPTO_0627
PSPTO_2564	PSPTO_1759	PSPTO_1476
PSPTO_3085	PSPTO_3159	PSPTO_0632
PSPTO_4450	PSPTO_3083	PSPTO_4506
Novel00136	PSPTO_1586	PSPTO_1543
PSPTO_4988	PSPTO_5650	PSPTO_5134
PSPTO_3198	PSPTO_2924	PSPTO_0642
PSPTO_3951	PSPTO_2145	PSPTO_2199
PSPTO_1294	PSPTO_2630	PSPTO_4505
PSPTO_0678	PSPTO_1796	PSPTO_4932
sRNA00059	PSPTO_3641	PSPTO_0645
PSPTO_t13	PSPTO_1260	PSPTO_5005
Novel00034	PSPTO_5080	PSPTO_5294
Novel00201	PSPTO_2890	PSPTO_1542
PSPTO_2556	PSPTO_1803	PSPTO_4560
PSPTO_4247	PSPTO_4139	PSPTO_0945
PSPTO_3569	PSPTO_4318	PSPTO_0944
PSPTO_1640	PSPTO_2842	PSPTO_4167
PSPTO_1340	PSPTO_2996	PSPTO_4304
PSPTO_1934	PSPTO_0574	PSPTO_2376
PSPTO_5638	PSPTO_0399	PSPTO_0649
PSPTO_3785	PSPTO_2821	PSPTO_5140
PSPTO_2341	PSPTO_1356	PSPTO_A0032
PSPTO_2857	PSPTO_2411	PSPTO_1475
Novel00150	PSPTO_3686	PSPTO_3757
PSPTO_1875	PSPTO_3036	PSPTO_0631
Novel00157	PSPTO_1398	PSPTO_4861
PSPTO_0093	PSPTO_0863	PSPTO_0494
PSPTO_0904	PSPTO_4185	PSPTO_5243
PSPTO_B0036	sRNA00005	PSPTO_0641
PSPTO_2875	PSPTO_1050	PSPTO_3372
Novel00138	PSPTO_0792	PSPTO_4611
PSPTO_1840	PSPTO_2466	PSPTO_2200
PSPTO_2559	PSPTO_2143	PSPTO_0798
PSPTO_3647	PSPTO_2947	PSPTO_2638
PSPTO_4888	PSPTO_5062	PSPTO_0647
PSPTO_1202	Novel00167	PSPTO_4490
PSPTO_3226	PSPTO_1889	PSPTO_5318
PSPTO_1905	Novel00050	Novel00411
PSPTO_4325	PSPTO_4046	PSPTO_0626
PSPTO_0431	PSPTO_1517	Novel00035
PSPTO_2694	PSPTO_4854	PSPTO_2338
PSPTO_1611	Novel00408	PSPTO_5141
sRNA00016	PSPTO_3007	PSPTO_3950
PSPTO_2927	PSPTO_2937	PSPTO_5069
PSPTO_4065	PSPTO_1239	PSPTO_5637
PSPTO_5600	PSPTO_2462	PSPTO_1825
PSPTO_1103	PSPTO_1792	PSPTO_5662
PSPTO_0617	PSPTO_0758	PSPTO_3971
PSPTO_5601	PSPTO_1360	PSPTO_0622
PSPTO_5599	PSPTO_3649	PSPTO_4933
PSPTO_5598	PSPTO_3763	PSPTO_0553
PSPTO_4376	PSPTO_3499	PSPTO_1430
PSPTO_2203	PSPTO_1081	PSPTO_0200
PSPTO_2272	PSPTO_5145	PSPTO_1843
PSPTO_0646	PSPTO_5265	PSPTO_1535
PSPTO_5603	PSPTO_2097	PSPTO_0640
PSPTO_0618	PSPTO_2135	PSPTO_2197
PSPTO_5602	PSPTO_0263	PSPTO_2874
PSPTO_4377	PSPTO_1422	PSPTO_0471
PSPTO_5433	PSPTO_5560	PSPTO_4939
PSPTO_5432	PSPTO_5533	PSPTO_0943
PSPTO_5435	PSPTO_2917	PSPTO_3377
PSPTO_4170	PSPTO_4974	PSPTO_3371
PSPTO_0624	PSPTO_2699	PSPTO_2736
PSPTO_4930	PSPTO_1154	PSPTO_0092
PSPTO_0638	Novel00362	PSPTO_4632
PSPTO_0623	PSPTO_0965	PSPTO_0648
PSPTO_0619	PSPTO_3444	PSPTO_3375
PSPTO_0652	PSPTO_2722	PSPTO_1746
PSPTO_2208	Novel00010	PSPTO_2752
PSPTO_0635	PSPTO_2370	PSPTO_4491
PSPTO_4931	PSPTO_4343	PSPTO_4221
PSPTO_5604	PSPTO_1372	PSPTO_3376
PSPTO_0639	PSPTO_2957	PSPTO_0808
PSPTO_0630	PSPTO_0973	PSPTO_1474
Novel00285	PSPTO_1401	PSPTO_1325
PSPTO_3108	PSPTO_4461	PSPTO_2738
PSPTO_0616	PSPTO_3943	PSPTO_5006
PSPTO_2170	PSPTO_5504	PSPTO_3373
PSPTO_5612	PSPTO_2487	PSPTO_2198
PSPTO_0636	PSPTO_1433	PSPTO_3452
PSPTO_0644	PSPTO_5455	PSPTO_1747
PSPTO_2202	PSPTO_3243	PSPTO_2339
PSPTO_0615	PSPTO_2568	PSPTO_0722
PSPTO_0643	Novel00115	PSPTO_1292
PSPTO_5068	PSPTO_1242	Novel00163
PSPTO_0637	PSPTO_3038	PSPTO_4475
PSPTO_0629	PSPTO_2156	PSPTO_1481
PSPTO_0628	PSPTO_0892	PSPTO_2683
PSPTO_1554	PSPTO_3240	PSPTO_1624
PSPTO_0651	PSPTO_5540	PSPTO_1623
PSPTO_1329	PSPTO_4229	PSPTO_0359
PSPTO_4883	PSPTO_0189	PSPTO_5431
PSPTO_0633	PSPTO_0559	PSPTO_2845
PSPTO_4486	PSPTO_3075	PSPTO_2871
PSPTO_0650	PSPTO_5237	PSPTO_4302
PSPTO_4168	PSPTO_5174	PSPTO_3356
PSPTO_1327	PSPTO_4007	PSPTO_2639
PSPTO_2201	PSPTO_0132	PSPTO_5466
PSPTO_0620	Novel00356	Novel00007
PSPTO_1678	PSPTO_3789	PSPTO_A0031
PSPTO_5605	Novel00334	PSPTO_0361
PSPTO_1326	PSPTO_0340	PSPTO_2879
PSPTO_2399	PSPTO_2315	PSPTO_1836
PSPTO_1328	PSPTO_3183	PSPTO_1826
PSPTO_0062	PSPTO_2956	PSPTO_1832
PSPTO_1201	PSPTO_1405	PSPTO_3841
PSPTO_0634	PSPTO_4361	PSPTO_0554
PSPTO_0627	PSPTO_3280	PSPTO_0089
PSPTO_1476	PSPTO_3073	PSPTO_2609
PSPTO_0632	PSPTO_1555	PSPTO_4561
PSPTO_4506	PSPTO_3366	PSPTO_1501
PSPTO_1543	PSPTO_3596	PSPTO_0004
PSPTO_5134	PSPTO_2521	PSPTO_2739
PSPTO_0642	PSPTO_0772	PSPTO_1416
PSPTO_2199	PSPTO_3877	PSPTO_3782
PSPTO_4505	PSPTO_4492	PSPTO_1697
PSPTO_4932	PSPTO_1628	PSPTO_4400
PSPTO_0645	PSPTO_5270	PSPTO_2775
PSPTO_5005	Novel00113	PSPTO_2872
PSPTO_5294	PSPTO_2958	PSPTO_1205
PSPTO_1542	Novel00169	PSPTO_4425
PSPTO_4560	PSPTO_0457	PSPTO_1431
PSPTO_0945	PSPTO_5190	PSPTO_3722
PSPTO_0944	PSPTO_0355	PSPTO_0797
PSPTO_4167	PSPTO_0539	PSPTO_3980
PSPTO_4304	PSPTO_1383	PSPTO_4303
PSPTO_2376	PSPTO_2584	Novel00300
PSPTO_0649	PSPTO_4359	PSPTO_3983
PSPTO_5140	PSPTO_1153	PSPTO_1842
PSPTO_A0032	PSPTO_2891	PSPTO_4821
PSPTO_1475	PSPTO_4996	PSPTO_0694
PSPTO_3757	PSPTO_1402	PSPTO_0621
PSPTO_0631	PSPTO_5218	PSPTO_1415
PSPTO_4861	PSPTO_0382	PSPTO_4179
PSPTO_0494	PSPTO_2934	PSPTO_4487
PSPTO_5243	PSPTO_5092	PSPTO_0272
PSPTO_0641	PSPTO_3900	PSPTO_0465
PSPTO_3372	PSPTO_1674	PSPTO_5447
PSPTO_4611	Novel00293	PSPTO_3616
PSPTO_2200	PSPTO_2155	PSPTO_4219
PSPTO_0798	PSPTO_3563	PSPTO_2873
PSPTO_2638	PSPTO_3639	PSPTO_4504
PSPTO_0647	PSPTO_2949	PSPTO_0203
PSPTO_4490	PSPTO_0438	PSPTO_3368
PSPTO_5318	PSPTO_5135	PSPTO_0002
Novel00411	PSPTO_4685	PSPTO_5306
PSPTO_0626	PSPTO_3602	PSPTO_3374
Novel00035	PSPTO_3072	PSPTO_2210
PSPTO_2338	PSPTO_3855	PSPTO_5421
PSPTO_5141	PSPTO_3475	PSPTO_1553
PSPTO_3950	PSPTO_3898	Novel00396
PSPTO_5069	PSPTO_1203	PSPTO_4145
PSPTO_5637	PSPTO_3946	PSPTO_0578
PSPTO_1825	PSPTO_3498	PSPTO_1679
PSPTO_5662	PSPTO_1789	PSPTO_2849
PSPTO_3971	PSPTO_3956	PSPTO_4363
PSPTO_0622	PSPTO_1706	PSPTO_3727
PSPTO_4933	PSPTO_4873	PSPTO_1435
PSPTO_0553	PSPTO_2674	PSPTO_3269
PSPTO_1430	PSPTO_2903	Novel00162
PSPTO_0200	PSPTO_3704	PSPTO_1428
PSPTO_1843	PSPTO_4074	PSPTO_1750
PSPTO_1535	PSPTO_2847	PSPTO_1275
PSPTO_0640	PSPTO_1212	PSPTO_1733
PSPTO_2197	PSPTO_3718	PSPTO_3874
PSPTO_2874	PSPTO_2661	PSPTO_5413
PSPTO_0471	PSPTO_2660	PSPTO_4667
PSPTO_4939	PSPTO_0784	PSPTO_1544
PSPTO_0943	PSPTO_4656	PSPTO_4161
PSPTO_3377	PSPTO_4080	PSPTO_3370
PSPTO_3371	PSPTO_5316	PSPTO_1757
PSPTO_2736	PSPTO_0598	PSPTO_3553
PSPTO_0092	PSPTO_5460	PSPTO_3981
PSPTO_4632	Novel00225	PSPTO_5324
PSPTO_0648	PSPTO_2935	PSPTO_3028
PSPTO_3375	Novel00091	PSPTO_A0008
PSPTO_1746	PSPTO_5535	PSPTO_0470
PSPTO_2752	Novel00137	PSPTO_1425
PSPTO_4491	PSPTO_2459	PSPTO_4937
PSPTO_4221	PSPTO_1049	PSPTO_2381
PSPTO_3376	PSPTO_3593	PSPTO_5242
PSPTO_0808	PSPTO_2570	PSPTO_2850
PSPTO_1474	PSPTO_3729	PSPTO_5609
PSPTO_1325	PSPTO_5616	PSPTO_0394
PSPTO_2738	PSPTO_3279	PSPTO_1444
PSPTO_5006	PSPTO_5536	PSPTO_1473
PSPTO_3373	PSPTO_A0009	PSPTO_5423
PSPTO_2198	PSPTO_4368	PSPTO_2510
PSPTO_3452	PSPTO_3885	PSPTO_1745
PSPTO_1747	PSPTO_1791	PSPTO_3332
PSPTO_2339	PSPTO_4494	PSPTO_5343
PSPTO_0722	PSPTO_5325	PSPTO_1608
PSPTO_1292	PSPTO_0788	PSPTO_0537
Novel00163	PSPTO_4421	PSPTO_5648
PSPTO_4475	PSPTO_4480	PSPTO_2400
PSPTO_1481	PSPTO_3761	PSPTO_4169
PSPTO_2683	Novel00044	PSPTO_4784
PSPTO_1624	PSPTO_5170	PSPTO_5430
PSPTO_1623	PSPTO_4558	PSPTO_2398
PSPTO_0359	Novel00224	PSPTO_3955
PSPTO_5431	PSPTO_0468	PSPTO_2989
PSPTO_2845	PSPTO_5120	PSPTO_1765
PSPTO_2871	PSPTO_3060	PSPTO_4786
PSPTO_4302	PSPTO_4867	PSPTO_3743
PSPTO_3356	PSPTO_4122	PSPTO_0806
PSPTO_2639	PSPTO_5512	PSPTO_4500
PSPTO_5466	PSPTO_1080	PSPTO_4503
Novel00007	PSPTO_4695	PSPTO_4428
PSPTO_A0031	Novel00132	PSPTO_4305
PSPTO_0361	PSPTO_1150	PSPTO_2481
PSPTO_2879	PSPTO_5361	sRNA00074
PSPTO_1836	PSPTO_2415	PSPTO_4337
PSPTO_1826	PSPTO_4910	PSPTO_4501
PSPTO_1832	PSPTO_0565	Novel00118
PSPTO_3841	PSPTO_1206	PSPTO_2877
PSPTO_0554	PSPTO_2856	PSPTO_2116
PSPTO_0089	PSPTO_4233	PSPTO_3367
PSPTO_2609	PSPTO_3308	PSPTO_4339
PSPTO_4561	Novel00075	PSPTO_5418
PSPTO_1501	Novel00168	PSPTO_3811
PSPTO_0004	Novel00030	PSPTO_4432
PSPTO_2739	PSPTO_4548	PSPTO_1434
PSPTO_1416	PSPTO_0051	PSPTO_3835
PSPTO_3782	PSPTO_0116	PSPTO_0390
PSPTO_1697	PSPTO_1379	PSPTO_4216
PSPTO_4400	PSPTO_2288	PSPTO_3721
PSPTO_2775	PSPTO_0103	PSPTO_1833
PSPTO_2872	Novel00013	PSPTO_3723
PSPTO_1205	PSPTO_3309	PSPTO_3952
PSPTO_4425	PSPTO_0166	PSPTO_5292
PSPTO_1431	PSPTO_1690	PSPTO_5142
PSPTO_3722	PSPTO_4273	PSPTO_0201
PSPTO_0797	PSPTO_1994	PSPTO_1835
PSPTO_3980	PSPTO_5096	PSPTO_3786
PSPTO_4303	PSPTO_4530	PSPTO_0082
Novel00300	PSPTO_3336	PSPTO_1157
PSPTO_3983	sRNA00062	PSPTO_1447
PSPTO_1842	PSPTO_5107	PSPTO_1074
PSPTO_4821	PSPTO_5153	PSPTO_0625
PSPTO_0694	PSPTO_0235	PSPTO_3974
PSPTO_0621	PSPTO_3275	PSPTO_2301
PSPTO_1415	PSPTO_3692	PSPTO_1344
PSPTO_4179	PSPTO_2500	PSPTO_3749
PSPTO_4487	PSPTO_4556	PSPTO_4064
PSPTO_0272	PSPTO_3423	PSPTO_2176
PSPTO_0465	PSPTO_0790	PSPTO_3832
PSPTO_5447	PSPTO_5236	PSPTO_4444
PSPTO_3616	PSPTO_4662	PSPTO_0594
PSPTO_4219	PSPTO_5398	PSPTO_2300
PSPTO_2873	PSPTO_2047	PSPTO_1426
PSPTO_4504	PSPTO_5530	PSPTO_3249
PSPTO_0203	PSPTO_0149	PSPTO_1075
PSPTO_3368	PSPTO_1873	PSPTO_0609
PSPTO_0002	PSPTO_2114	PSPTO_2737
PSPTO_5306	PSPTO_0869	PSPTO_4942
PSPTO_3374	PSPTO_4184	PSPTO_3117
PSPTO_2210	PSPTO_1801	PSPTO_1414
PSPTO_5421	PSPTO_1948	PSPTO_5499
PSPTO_1553	PSPTO_1011	PSPTO_4484
Novel00396	PSPTO_4162	PSPTO_5161
PSPTO_4145	PSPTO_0247	PSPTO_1144
PSPTO_0578	PSPTO_4197	PSPTO_2380
PSPTO_1679	PSPTO_2771	PSPTO_2186
PSPTO_2849	PSPTO_4473	Novel00307
PSPTO_4363	PSPTO_0747	PSPTO_5422
PSPTO_3727	PSPTO_3438	PSPTO_4174
PSPTO_1435	PSPTO_3771	PSPTO_3155
PSPTO_3269	PSPTO_5137	PSPTO_0090
Novel00162	PSPTO_2936	PSPTO_5420
PSPTO_1428	PSPTO_5187	PSPTO_5614
PSPTO_1750	PSPTO_5111	PSPTO_1838
PSPTO_1275	PSPTO_2862	PSPTO_1480
PSPTO_1733	PSPTO_5260	PSPTO_2421
PSPTO_3874	PSPTO_1938	PSPTO_4210
PSPTO_5413	PSPTO_0353	PSPTO_1436
PSPTO_4667	PSPTO_0369	PSPTO_2299
PSPTO_1544	PSPTO_0141	PSPTO_0301
PSPTO_4161	PSPTO_5360	PSPTO_1266
PSPTO_3370	PSPTO_3797	PSPTO_2878
PSPTO_1757	PSPTO_2909	PSPTO_3645
PSPTO_3553	Novel00011	PSPTO_1851
PSPTO_3981	PSPTO_4030	PSPTO_5200
PSPTO_5324	PSPTO_1377	Novel00175
PSPTO_3028	PSPTO_1568	PSPTO_2844
PSPTO_A0008	PSPTO_1029	PSPTO_3810
PSPTO_0470	PSPTO_4372	PSPTO_2572
PSPTO_1425	PSPTO_2423	PSPTO_4290
PSPTO_4937	PSPTO_2628	PSPTO_1682
PSPTO_2381	PSPTO_4666	PSPTO_3975
PSPTO_5242	PSPTO_2966	PSPTO_2397
PSPTO_2850	PSPTO_4807	PSPTO_1069
PSPTO_5609	PSPTO_1293	PSPTO_2743
PSPTO_0394	PSPTO_2297	Novel00270
PSPTO_1444	PSPTO_2169	PSPTO_4860
PSPTO_1473	PSPTO_2104	PSPTO_2207
PSPTO_5423	PSPTO_5628	PSPTO_3151
PSPTO_2510	PSPTO_2377	PSPTO_1797
PSPTO_1745	PSPTO_2793	PSPTO_2603
PSPTO_3332	PSPTO_1288	PSPTO_2571
PSPTO_5343	PSPTO_5538	PSPTO_0922
PSPTO_1608	PSPTO_0822	PSPTO_2846
PSPTO_0537	PSPTO_2658	PSPTO_0185
PSPTO_5648	PSPTO_1258	PSPTO_1834
PSPTO_2400	PSPTO_1808	Novel00176
PSPTO_4169	PSPTO_4173	PSPTO_0693
PSPTO_4784	PSPTO_4393	PSPTO_2056
PSPTO_5430	PSPTO_5438	PSPTO_4502
PSPTO_2398	PSPTO_4710	PSPTO_4449
PSPTO_3955	PSPTO_3352	Novel00327
PSPTO_2989	PSPTO_1374	PSPTO_4897
PSPTO_1765	PSPTO_4431	PSPTO_5048
PSPTO_4786	PSPTO_3441	PSPTO_1671
PSPTO_3743	PSPTO_5463	PSPTO_3152
PSPTO_0806	PSPTO_4107	PSPTO_3742
PSPTO_4500	PSPTO_4362	PSPTO_1850
PSPTO_4503	PSPTO_1996	Novel00127
PSPTO_4428	PSPTO_4027	PSPTO_3984
PSPTO_4305	PSPTO_3148	PSPTO_4813
PSPTO_2481	PSPTO_4856	PSPTO_3787
sRNA00074	PSPTO_3037	PSPTO_3725
PSPTO_4337	PSPTO_0112	PSPTO_1650
PSPTO_4501	PSPTO_3068	PSPTO_2994
Novel00118	PSPTO_0164	PSPTO_2555
PSPTO_2877	PSPTO_3133	PSPTO_1423
PSPTO_2116	PSPTO_2965	PSPTO_2640
PSPTO_3367	PSPTO_3116	PSPTO_3941
PSPTO_4339	PSPTO_1895	PSPTO_4439
PSPTO_5418	PSPTO_4577	PSPTO_2244
PSPTO_3811	PSPTO_5336	PSPTO_3724
PSPTO_4432	PSPTO_1788	PSPTO_3565
PSPTO_1434	PSPTO_3582	PSPTO_0807
PSPTO_3835	PSPTO_5097	PSPTO_4149
PSPTO_0390	PSPTO_1619	PSPTO_5338
PSPTO_4216	PSPTO_4424	PSPTO_3490
PSPTO_3721	Novel00124	PSPTO_4497
PSPTO_1833	PSPTO_2569	PSPTO_2134
PSPTO_3723	PSPTO_4083	PSPTO_3345
PSPTO_3952	Novel00311	PSPTO_5645
PSPTO_5292	PSPTO_3246	PSPTO_2522
PSPTO_5142	PSPTO_1700	PSPTO_2622
PSPTO_0201	PSPTO_5546	PSPTO_2742
PSPTO_1835	PSPTO_1384	PSPTO_1536
PSPTO_3786	PSPTO_3401	PSPTO_1459
PSPTO_0082	Novel00056	PSPTO_4232
PSPTO_1157	PSPTO_1030	PSPTO_2302
PSPTO_1447	PSPTO_0405	PSPTO_3153
PSPTO_1074	PSPTO_4521	PSPTO_2196
PSPTO_0625	PSPTO_0955	PSPTO_0348
PSPTO_3974	PSPTO_3361	PSPTO_0769
PSPTO_2301	PSPTO_0575	PSPTO_3369
PSPTO_1344	PSPTO_2365	PSPTO_0614
PSPTO_3749	PSPTO_2652	PSPTO_4438
PSPTO_4064	Novel00236	PSPTO_1104
PSPTO_2176	PSPTO_4488	PSPTO_2809
PSPTO_3832	PSPTO_5471	PSPTO_0979
PSPTO_4444	PSPTO_4155	PSPTO_1438
PSPTO_0594	PSPTO_3019	PSPTO_1844
PSPTO_2300	PSPTO_3851	PSPTO_0383
PSPTO_1426	sRNA00047	PSPTO_0600
PSPTO_3249	PSPTO_0211	PSPTO_2242
PSPTO_1075	PSPTO_1469	PSPTO_4002
PSPTO_0609	PSPTO_5545	PSPTO_1424
PSPTO_2737	PSPTO_4499	PSPTO_4787
PSPTO_4942	PSPTO_5139	PSPTO_1300
PSPTO_3117	PSPTO_2161	PSPTO_1479
PSPTO_1414	PSPTO_1449	PSPTO_2350
PSPTO_5499	Novel00040	PSPTO_4322
PSPTO_4484	PSPTO_2150	PSPTO_0162
PSPTO_5161	PSPTO_2525	PSPTO_1076
PSPTO_1144	PSPTO_3665	PSPTO_3567
PSPTO_2380	PSPTO_0483	PSPTO_1546
PSPTO_2186	PSPTO_3039	PSPTO_2158
Novel00307	Novel00329	PSPTO_4300
PSPTO_5422	PSPTO_0245	PSPTO_4820
PSPTO_4174	PSPTO_4928	PSPTO_0488
PSPTO_3155	PSPTO_0435	PSPTO_1172
PSPTO_0090	PSPTO_3087	PSPTO_3901
PSPTO_5420	PSPTO_1271	PSPTO_2378
PSPTO_5614	PSPTO_4284	PSPTO_4243
PSPTO_1838	PSPTO_2306	PSPTO_3744
PSPTO_1480	PSPTO_0885	PSPTO_1732
PSPTO_2421	PSPTO_4445	PSPTO_4171
PSPTO_4210	PSPTO_0956	Novel00395
PSPTO_1436	PSPTO_4789	Novel00218
PSPTO_2299	PSPTO_1254	PSPTO_3886
PSPTO_0301	PSPTO_2831	PSPTO_3344
PSPTO_1266	Novel00187	PSPTO_0674
PSPTO_2878	PSPTO_5461	PSPTO_2601
PSPTO_3645	PSPTO_0492	PSPTO_3439
PSPTO_1851	PSPTO_3445	PSPTO_5308
PSPTO_5200	PSPTO_2577	PSPTO_5542
Novel00175	PSPTO_2123	PSPTO_0579
PSPTO_2844	PSPTO_3425	PSPTO_3790
PSPTO_3810	PSPTO_2289	PSPTO_2402
PSPTO_2572	PSPTO_5485	PSPTO_3090
PSPTO_4290	PSPTO_5047	PSPTO_1955
PSPTO_1682	PSPTO_3257	PSPTO_0239
PSPTO_3975	PSPTO_3644	PSPTO_3878
PSPTO_2397	PSPTO_0073	PSPTO_2967
PSPTO_1069	PSPTO_1681	PSPTO_1013
PSPTO_2743	PSPTO_0285	PSPTO_4398
Novel00270	PSPTO_1636	PSPTO_2950
PSPTO_4860	PSPTO_1270	PSPTO_0460
PSPTO_2207	PSPTO_3674	PSPTO_2022
PSPTO_3151	PSPTO_0541	PSPTO_4812
PSPTO_1797	PSPTO_0003	PSPTO_2746
PSPTO_2603	PSPTO_1308	PSPTO_3575
PSPTO_2571	PSPTO_0157	PSPTO_3752
PSPTO_0922	PSPTO_4659	Novel00269
PSPTO_2846	PSPTO_5248	PSPTO_0605
PSPTO_0185	PSPTO_1627	Novel00031
PSPTO_1834	PSPTO_2649	PSPTO_1070
Novel00176	PSPTO_5284	PSPTO_0317
PSPTO_0693	PSPTO_1213	PSPTO_2962
PSPTO_2056	PSPTO_4857	PSPTO_4234
PSPTO_4502	PSPTO_5448	PSPTO_4366
PSPTO_4449	PSPTO_4477	PSPTO_0940
Novel00327	PSPTO_5334	PSPTO_4244
PSPTO_4897	PSPTO_4733	PSPTO_5437
PSPTO_5048	PSPTO_3000	PSPTO_5394
PSPTO_1671	Novel00388	Novel00230
PSPTO_3152	Novel00328	PSPTO_5056
PSPTO_3742	PSPTO_0030	PSPTO_3921
PSPTO_1850	PSPTO_1230	PSPTO_5615
Novel00127	sRNA00035	PSPTO_1594
PSPTO_3984	PSPTO_1660	PSPTO_1886
PSPTO_4813	PSPTO_5419	PSPTO_2769
PSPTO_3787	PSPTO_4094	PSPTO_4646
PSPTO_3725	PSPTO_5425	Novel00348
PSPTO_1650	PSPTO_3298	PSPTO_0941
PSPTO_2994	PSPTO_3053	PSPTO_5185
PSPTO_2555	Novel00182	PSPTO_3250
PSPTO_1423	PSPTO_t24	PSPTO_2304
PSPTO_2640	PSPTO_1453	PSPTO_1779
PSPTO_3941	PSPTO_5539	PSPTO_0037
PSPTO_4439	PSPTO_2085	PSPTO_0202
PSPTO_2244	PSPTO_1631	PSPTO_2602
PSPTO_3724	PSPTO_1204	PSPTO_0286
PSPTO_3565	PSPTO_1090	PSPTO_4827
PSPTO_0807	PSPTO_3020	PSPTO_0388
PSPTO_4149	PSPTO_4615	PSPTO_3084
PSPTO_5338	PSPTO_2643	PSPTO_0785
PSPTO_3490	PSPTO_2330	PSPTO_1537
PSPTO_4497	PSPTO_3663	PSPTO_2195
PSPTO_2134	PSPTO_0370	Novel00135
PSPTO_3345	PSPTO_3769	PSPTO_2595
PSPTO_5645	PSPTO_2372	PSPTO_0679
PSPTO_2522	PSPTO_1137	PSPTO_2991
PSPTO_2622	PSPTO_1064	PSPTO_0210
PSPTO_2742	PSPTO_1795	PSPTO_2776
PSPTO_1536	Novel00289	PSPTO_1408
PSPTO_1459	PSPTO_2164	PSPTO_1378
PSPTO_4232	PSPTO_5359	PSPTO_4534
PSPTO_2302	PSPTO_0896	PSPTO_2816
PSPTO_3153	PSPTO_0568	PSPTO_3690
PSPTO_2196	PSPTO_5156	PSPTO_5593
PSPTO_0348	PSPTO_3592	PSPTO_4940
PSPTO_0769	PSPTO_5553	PSPTO_2920
PSPTO_3369	PSPTO_1192	PSPTO_2990
PSPTO_0614	PSPTO_0764	PSPTO_2414
PSPTO_4438	PSPTO_4917	PSPTO_0495
PSPTO_1104	PSPTO_4053	PSPTO_4235
PSPTO_2809	PSPTO_3760	PSPTO_0102
PSPTO_0979	PSPTO_1072	PSPTO_1680
PSPTO_1438	Novel00340	PSPTO_5162
PSPTO_1844	PSPTO_1707	PSPTO_0873
PSPTO_0383	PSPTO_0763	PSPTO_4204
PSPTO_0600	Novel00379	PSPTO_0485
PSPTO_2242	PSPTO_3741	PSPTO_0446
PSPTO_4002	PSPTO_2825	PSPTO_2425
PSPTO_1424	PSPTO_5534	PSPTO_2607
PSPTO_4787	PSPTO_1988	PSPTO_1301
PSPTO_1300	PSPTO_5078	PSPTO_3005
PSPTO_1479	PSPTO_2922	PSPTO_5337
PSPTO_2350	PSPTO_0464	PSPTO_0889
PSPTO_4322	Novel00308	PSPTO_2604
PSPTO_0162	PSPTO_0216	PSPTO_2598
PSPTO_1076	PSPTO_0080	PSPTO_2409
PSPTO_3567	PSPTO_3601	PSPTO_4220
PSPTO_1546	PSPTO_3621	PSPTO_2829
PSPTO_2158	PSPTO_3788	PSPTO_4147
PSPTO_4300	PSPTO_0737	PSPTO_0829
PSPTO_4820	PSPTO_2986	PSPTO_1386
PSPTO_0488	PSPTO_1950	PSPTO_1054
PSPTO_1172	PSPTO_3848	PSPTO_0783
PSPTO_3901	PSPTO_B0045	PSPTO_2923
PSPTO_2378	PSPTO_1766	PSPTO_3301
PSPTO_4243	PSPTO_5203	PSPTO_1920
PSPTO_3744	PSPTO_2206	PSPTO_1437
PSPTO_1732	PSPTO_2642	PSPTO_0267
PSPTO_4171	PSPTO_2418	PSPTO_0673
Novel00395	PSPTO_3304	PSPTO_B0010
Novel00218	PSPTO_4404	PSPTO_2926
PSPTO_3886	Novel00332	PSPTO_2194
PSPTO_3344	PSPTO_5040	PSPTO_0942
PSPTO_0674	PSPTO_3609	PSPTO_B0013
PSPTO_2601	PSPTO_4960	PSPTO_1906
PSPTO_3439	PSPTO_5251	PSPTO_3284
PSPTO_5308	PSPTO_0087	PSPTO_2154
PSPTO_5542	PSPTO_1252	PSPTO_4079
PSPTO_0579	PSPTO_1052	PSPTO_2020
PSPTO_3790	Novel00055	PSPTO_3455
PSPTO_2402	PSPTO_5108	PSPTO_0375
PSPTO_3090	PSPTO_5274	PSPTO_3244
PSPTO_1955	PSPTO_2250	PSPTO_1397
PSPTO_0239	PSPTO_1199	PSPTO_5321
PSPTO_3878	PSPTO_2471	PSPTO_2412
PSPTO_2967	PSPTO_4453	PSPTO_5551
PSPTO_1013	PSPTO_5666	PSPTO_4354
PSPTO_4398	PSPTO_0176	sRNA00065
PSPTO_2950	PSPTO_4709	PSPTO_4402
PSPTO_0460	PSPTO_3229	PSPTO_1552
PSPTO_2022	PSPTO_4923	PSPTO_2081
PSPTO_4812	PSPTO_1180	PSPTO_0038
PSPTO_2746	Novel00014	PSPTO_0473
PSPTO_3575	PSPTO_4065	PSPTO_0661
PSPTO_3752	PSPTO_5600	PSPTO_5217
Novel00269	PSPTO_1103	PSPTO_0518
PSPTO_0605	PSPTO_0617	PSPTO_1302
Novel00031	PSPTO_5601	PSPTO_5669
PSPTO_1070	PSPTO_5599	PSPTO_5307
PSPTO_0317	PSPTO_5598	PSPTO_0083
PSPTO_2962	PSPTO_4376	PSPTO_4426
PSPTO_4234	PSPTO_2203	PSPTO_1276
PSPTO_4366	PSPTO_2272	PSPTO_3781
PSPTO_0940	PSPTO_0646	PSPTO_4472
PSPTO_4244	PSPTO_5603	PSPTO_4773
PSPTO_5437	PSPTO_0618	PSPTO_0014
PSPTO_5394	PSPTO_5602	PSPTO_2507
Novel00230	PSPTO_4377	PSPTO_2166
PSPTO_5056	PSPTO_5433	PSPTO_4437
PSPTO_3921	PSPTO_5432	PSPTO_5610
PSPTO_5615	PSPTO_5435	PSPTO_5415
PSPTO_1594	PSPTO_4170	PSPTO_2801
PSPTO_1886	PSPTO_0624	PSPTO_2574
PSPTO_2769	PSPTO_4930	PSPTO_2599
PSPTO_4646	PSPTO_0638	PSPTO_4992
Novel00348	PSPTO_0623	PSPTO_3052
PSPTO_0941	PSPTO_0619	PSPTO_2830
PSPTO_5185	PSPTO_0652	PSPTO_2853
PSPTO_3250	PSPTO_2208	PSPTO_5588
PSPTO_2304	PSPTO_0635	PSPTO_A0018
PSPTO_1779	PSPTO_4931	PSPTO_1898
PSPTO_0037	PSPTO_5604	PSPTO_1790
PSPTO_0202	PSPTO_0639	PSPTO_2410
PSPTO_2602	PSPTO_0630	PSPTO_4384
PSPTO_0286	Novel00285	PSPTO_4976
PSPTO_4827	PSPTO_3108	PSPTO_2813
PSPTO_0388	PSPTO_0616	PSPTO_5358
PSPTO_3084	PSPTO_2170	PSPTO_3970
PSPTO_0785	PSPTO_5612	PSPTO_2732
PSPTO_1537	PSPTO_0636	PSPTO_5559
PSPTO_2195	PSPTO_0644	PSPTO_3648
Novel00135	PSPTO_2202	PSPTO_3440
PSPTO_2595	PSPTO_0615	PSPTO_3447
PSPTO_0679	PSPTO_0643	PSPTO_3710
PSPTO_2991	PSPTO_5068	PSPTO_0068
PSPTO_0210	PSPTO_0637	PSPTO_5247
PSPTO_2776	PSPTO_0629	PSPTO_1343
PSPTO_1408	PSPTO_0628	PSPTO_2812
PSPTO_1378	PSPTO_1554	PSPTO_0664
PSPTO_4534	PSPTO_0651	PSPTO_2046
PSPTO_2816	PSPTO_1329	PSPTO_0593
PSPTO_3690	PSPTO_4883	PSPTO_1649
PSPTO_5593	PSPTO_0633	PSPTO_5414
PSPTO_4940	PSPTO_4486	Novel00302
PSPTO_2920	PSPTO_0650	PSPTO_3815
PSPTO_2990	PSPTO_4168	PSPTO_1760
PSPTO_2414	PSPTO_1327	PSPTO_1545
PSPTO_0495	PSPTO_2201	PSPTO_2160
PSPTO_4235	PSPTO_0620	Novel00006
PSPTO_0102	PSPTO_1678	PSPTO_5352
PSPTO_1680	PSPTO_5605	PSPTO_3135
PSPTO_5162	PSPTO_1326	PSPTO_2959
PSPTO_0873	PSPTO_2399	PSPTO_1939
PSPTO_4204	PSPTO_1328	PSPTO_4451
PSPTO_0485	PSPTO_0062	PSPTO_2383
PSPTO_0446	PSPTO_1201	PSPTO_2140
PSPTO_2425	PSPTO_0634	PSPTO_4381
PSPTO_2607	PSPTO_0627	PSPTO_1148
PSPTO_1301	PSPTO_1476	PSPTO_2058
PSPTO_3005	PSPTO_0632	PSPTO_0604
PSPTO_5337	PSPTO_4506	PSPTO_4602
PSPTO_0889	PSPTO_1543	PSPTO_0385
PSPTO_2604	PSPTO_5134	PSPTO_2524
PSPTO_2598	PSPTO_0642	PSPTO_1698
PSPTO_2409	PSPTO_2199	PSPTO_4498
PSPTO_4220	PSPTO_4505	PSPTO_4090
PSPTO_2829	PSPTO_4932	PSPTO_0300
PSPTO_4147	PSPTO_0645	PSPTO_2011
PSPTO_0829	PSPTO_5005	PSPTO_5416
PSPTO_1386	PSPTO_5294	Novel00200
PSPTO_1054	PSPTO_1542	PSPTO_1358
PSPTO_0783	PSPTO_4560	PSPTO_2918
PSPTO_2923	PSPTO_0945	PSPTO_0072
PSPTO_3301	PSPTO_0944	PSPTO_1888
PSPTO_1920	PSPTO_4167	PSPTO_4557
PSPTO_1437	PSPTO_4304	PSPTO_0060
PSPTO_0267	PSPTO_2376	PSPTO_0042
PSPTO_0673	PSPTO_0649	PSPTO_1159
PSPTO_B0010	PSPTO_5140	PSPTO_4993
PSPTO_2926	PSPTO_A0032	Novel00165
PSPTO_2194	PSPTO_1475	PSPTO_5184
PSPTO_0942	PSPTO_3757	PSPTO_0691
PSPTO_B0013	PSPTO_0631	PSPTO_3902
PSPTO_1906	PSPTO_4861	PSPTO_3701
PSPTO_3284	PSPTO_0494	PSPTO_2810
PSPTO_2154	PSPTO_5243	PSPTO_1749
PSPTO_4079	PSPTO_0641	PSPTO_0282
PSPTO_2020	PSPTO_3372	PSPTO_3897
PSPTO_3455	PSPTO_4611	PSPTO_5613
PSPTO_0375	PSPTO_2200	PSPTO_5115
PSPTO_3244	PSPTO_0798	PSPTO_4022
PSPTO_1397	PSPTO_2638	PSPTO_0742
PSPTO_5321	PSPTO_0647	PSPTO_4647
PSPTO_2412	PSPTO_4490	PSPTO_0312
PSPTO_5551	PSPTO_5318	PSPTO_3302
PSPTO_4354	Novel00411	PSPTO_1208
sRNA00065	PSPTO_0626	PSPTO_5180
PSPTO_4402	Novel00035	PSPTO_0461
PSPTO_1552	PSPTO_2338	PSPTO_1073
PSPTO_2081	PSPTO_5141	PSPTO_0047
PSPTO_0038	PSPTO_3950	PSPTO_0929
PSPTO_0473	PSPTO_5069	PSPTO_4527
PSPTO_0661	PSPTO_5637	PSPTO_4613
PSPTO_5217	PSPTO_1825	PSPTO_3300
PSPTO_0518	PSPTO_5662	PSPTO_3643
PSPTO_1302	PSPTO_3971	PSPTO_0271
PSPTO_5669	PSPTO_0622	Novel00009
PSPTO_5307	PSPTO_4933	PSPTO_1287
PSPTO_0083	PSPTO_0553	PSPTO_1451
PSPTO_4426	PSPTO_1430	PSPTO_2382
PSPTO_1276	PSPTO_0200	PSPTO_4886
PSPTO_3781	PSPTO_1843	PSPTO_4399
PSPTO_4472	PSPTO_1535	PSPTO_1652
PSPTO_4773	PSPTO_0640	PSPTO_1156
PSPTO_0014	PSPTO_2197	PSPTO_2582
PSPTO_2507	PSPTO_2874	sRNA00018
PSPTO_2166	PSPTO_0471	PSPTO_3333
PSPTO_4437	PSPTO_4939	PSPTO_4495
PSPTO_5610	PSPTO_0943	PSPTO_2590
PSPTO_5415	PSPTO_3377	PSPTO_2915
PSPTO_2801	PSPTO_3371	PSPTO_B0011
PSPTO_2574	PSPTO_2736	PSPTO_2910
PSPTO_2599	PSPTO_0092	PSPTO_5451
PSPTO_4992	PSPTO_4632	PSPTO_0105
PSPTO_3052	PSPTO_0648	PSPTO_2832
PSPTO_2830	PSPTO_3375	PSPTO_2211
PSPTO_2853	PSPTO_1746	PSPTO_3783
PSPTO_5588	PSPTO_2752	PSPTO_1538
PSPTO_A0018	PSPTO_4491	PSPTO_4673
PSPTO_1898	PSPTO_4221	PSPTO_3011
PSPTO_1790	PSPTO_3376	PSPTO_3264
PSPTO_2410	PSPTO_0808	PSPTO_4314
PSPTO_4384	PSPTO_1474	PSPTO_1071
PSPTO_4976	PSPTO_1325	PSPTO_3833
PSPTO_2813	PSPTO_2738	PSPTO_0493
PSPTO_5358	PSPTO_5006	PSPTO_2575
PSPTO_3970	PSPTO_3373	PSPTO_0447
PSPTO_2732	PSPTO_2198	PSPTO_1871
PSPTO_5559	PSPTO_3452	PSPTO_3320
PSPTO_3648	PSPTO_1747	PSPTO_2624
PSPTO_3440	PSPTO_2339	PSPTO_2940
PSPTO_3447	PSPTO_0722	PSPTO_1531
PSPTO_3710	PSPTO_1292	PSPTO_1048
PSPTO_0068	Novel00163	PSPTO_5231
PSPTO_5247	PSPTO_4475	PSPTO_3717
PSPTO_1343	PSPTO_1481	PSPTO_4441
PSPTO_2812	PSPTO_2683	PSPTO_1550
PSPTO_0664	PSPTO_1624	PSPTO_5216
PSPTO_2046	PSPTO_1623	PSPTO_5125
PSPTO_0593	PSPTO_0359	PSPTO_0220
PSPTO_1649	PSPTO_5431	PSPTO_4357
PSPTO_5414	PSPTO_2845	PSPTO_4489
Novel00302	PSPTO_2871	PSPTO_2102
PSPTO_3815	PSPTO_4302	PSPTO_5245
PSPTO_1760	PSPTO_3356	PSPTO_3251
PSPTO_1545	PSPTO_2639	PSPTO_3232
PSPTO_2160	PSPTO_5466	PSPTO_5314
Novel00006	Novel00007	PSPTO_4078
PSPTO_5352	PSPTO_A0031	PSPTO_1388
PSPTO_3135	PSPTO_0361	PSPTO_1047
PSPTO_2959	PSPTO_2879	PSPTO_1579
PSPTO_1939	PSPTO_1836	PSPTO_4581
PSPTO_4451	PSPTO_1826	PSPTO_2375
PSPTO_2383	PSPTO_1832	PSPTO_2319
PSPTO_2140	PSPTO_3841	PSPTO_2925
PSPTO_4381	PSPTO_0554	PSPTO_0743
PSPTO_1148	PSPTO_0089	PSPTO_0389
PSPTO_2058	PSPTO_2609	PSPTO_4075
PSPTO_0604	PSPTO_4561	PSPTO_2424
PSPTO_4602	PSPTO_1501	PSPTO_2583
PSPTO_0385	PSPTO_0004	PSPTO_1218
PSPTO_2524	PSPTO_2739	PSPTO_0660
PSPTO_1698	PSPTO_1416	PSPTO_1403
PSPTO_4498	PSPTO_3782	PSPTO_2585
PSPTO_4090	PSPTO_1697	PSPTO_1361
PSPTO_0300	PSPTO_4400	PSPTO_2147
PSPTO_2011	PSPTO_2775	PSPTO_3989
PSPTO_5416	PSPTO_2872	PSPTO_1620
Novel00200	PSPTO_1205	PSPTO_2159
PSPTO_1358	PSPTO_4425	PSPTO_0768
PSPTO_2918	PSPTO_1431	PSPTO_2303
PSPTO_0072	PSPTO_3722	PSPTO_0071
PSPTO_1888	PSPTO_0797	PSPTO_1778
PSPTO_4557	PSPTO_3980	PSPTO_0398
PSPTO_0060	PSPTO_4303	PSPTO_3448
PSPTO_0042	Novel00300	PSPTO_3472
PSPTO_1159	PSPTO_3983	PSPTO_5511
PSPTO_4993	PSPTO_1842	PSPTO_1528
Novel00165	PSPTO_4821	PSPTO_2648
PSPTO_5184	PSPTO_0694	PSPTO_0692
PSPTO_0691	PSPTO_0621	PSPTO_2811
PSPTO_3902	PSPTO_1415	PSPTO_5393
PSPTO_3701	PSPTO_4179	PSPTO_3599
PSPTO_2810	PSPTO_4487	PSPTO_0656
PSPTO_1749	PSPTO_0272	PSPTO_4586
PSPTO_0282	PSPTO_0465	PSPTO_5646
PSPTO_3897	PSPTO_5447	PSPTO_5362
PSPTO_5613	PSPTO_3616	PSPTO_3987
PSPTO_5115	PSPTO_4219	PSPTO_2403
PSPTO_4022	PSPTO_2873	PSPTO_4191
PSPTO_0742	PSPTO_4504	Novel00088
PSPTO_4647	PSPTO_0203	PSPTO_5082
PSPTO_0312	PSPTO_3368	PSPTO_2532
PSPTO_3302	PSPTO_0002	PSPTO_1174
PSPTO_1208	PSPTO_5306	PSPTO_2340
PSPTO_5180	PSPTO_3374	PSPTO_1331
PSPTO_0461	PSPTO_2210	PSPTO_1393
PSPTO_1073	PSPTO_5421	PSPTO_3091
PSPTO_0047	PSPTO_1553	PSPTO_3831
PSPTO_0929	Novel00396	PSPTO_5116
PSPTO_4527	PSPTO_4145	PSPTO_3556
PSPTO_4613	PSPTO_0578	PSPTO_2292
PSPTO_3300	PSPTO_1679	PSPTO_4411
PSPTO_3643	PSPTO_2849	PSPTO_4367
PSPTO_0271	PSPTO_4363	PSPTO_2600
Novel00009	PSPTO_3727	PSPTO_5219
PSPTO_1287	PSPTO_1435	PSPTO_1441
PSPTO_1451	PSPTO_3269	PSPTO_0376
PSPTO_2382	Novel00162	PSPTO_0224
PSPTO_4886	PSPTO_1428	PSPTO_4135
PSPTO_4399	PSPTO_1750	PSPTO_4201
PSPTO_1652	PSPTO_1275	PSPTO_2662
PSPTO_1156	PSPTO_1733	PSPTO_0327
PSPTO_2582	PSPTO_3874	PSPTO_2243
sRNA00018	PSPTO_5413	PSPTO_0994
PSPTO_3333	PSPTO_4667	PSPTO_2963
PSPTO_4495	PSPTO_1544	PSPTO_2597
PSPTO_2590	PSPTO_4161	PSPTO_3988
PSPTO_2915	PSPTO_3370	PSPTO_3642
PSPTO_B0011	PSPTO_1757	PSPTO_4356
PSPTO_2910	PSPTO_3553	PSPTO_5089
PSPTO_5451	PSPTO_3981	PSPTO_4059
PSPTO_0105	PSPTO_5324	PSPTO_4881
PSPTO_2832	PSPTO_3028	PSPTO_4835
PSPTO_2211	PSPTO_A0008	PSPTO_0444
PSPTO_3783	PSPTO_0470	PSPTO_2964
PSPTO_1538	PSPTO_1425	PSPTO_3365
PSPTO_4673	PSPTO_4937	PSPTO_0325
PSPTO_3011	PSPTO_2381	PSPTO_1933
PSPTO_3264	PSPTO_5242	PSPTO_3540
PSPTO_4314	PSPTO_2850	PSPTO_5375
PSPTO_1071	PSPTO_5609	PSPTO_2057
PSPTO_3833	PSPTO_0394	PSPTO_2458
PSPTO_0493	PSPTO_1444	PSPTO_3942
PSPTO_2575	PSPTO_1473	PSPTO_0408
PSPTO_0447	PSPTO_5423	PSPTO_1171
PSPTO_1871	PSPTO_2510	PSPTO_5282
PSPTO_3320	PSPTO_1745	PSPTO_1909
PSPTO_2624	PSPTO_3332	PSPTO_0663
PSPTO_2940	PSPTO_5343	PSPTO_4941
PSPTO_1531	PSPTO_1608	PSPTO_0662
PSPTO_1048	PSPTO_0537	PSPTO_1023
PSPTO_5231	PSPTO_5648	PSPTO_0273
PSPTO_3717	PSPTO_2400	PSPTO_4006
PSPTO_4441	PSPTO_4169	PSPTO_3557
PSPTO_1550	PSPTO_4784	PSPTO_4476
PSPTO_5216	PSPTO_5430	PSPTO_3360
PSPTO_5125	PSPTO_2398	PSPTO_5517
PSPTO_0220	PSPTO_3955	PSPTO_2401
PSPTO_4357	PSPTO_2989	PSPTO_5175
PSPTO_4489	PSPTO_1765	PSPTO_5631
PSPTO_2102	PSPTO_4786	PSPTO_0397
PSPTO_5245	PSPTO_3743	PSPTO_4753
PSPTO_3251	PSPTO_0806	PSPTO_3453
PSPTO_3232	PSPTO_4500	PSPTO_4528
PSPTO_5314	PSPTO_4503	PSPTO_2633
PSPTO_4078	PSPTO_4428	PSPTO_1089
PSPTO_1388	PSPTO_4305	PSPTO_4280
PSPTO_1047	PSPTO_2481	PSPTO_3430
PSPTO_1579	sRNA00074	PSPTO_1163
PSPTO_4581	PSPTO_4337	PSPTO_A0039
PSPTO_2375	PSPTO_4501	PSPTO_0347
PSPTO_2319	Novel00118	PSPTO_2814
PSPTO_2925	PSPTO_2877	PSPTO_0915
PSPTO_0743	PSPTO_2116	PSPTO_3500
PSPTO_0389	PSPTO_3367	PSPTO_4535
PSPTO_4075	PSPTO_4339	PSPTO_2859
PSPTO_2424	PSPTO_5418	PSPTO_2960
PSPTO_2583	PSPTO_3811	PSPTO_2634
PSPTO_1218	PSPTO_4432	PSPTO_1010
PSPTO_0660	PSPTO_1434	PSPTO_4735
PSPTO_1403	PSPTO_3835	PSPTO_2373
PSPTO_2585	PSPTO_0390	Novel00142
PSPTO_1361	PSPTO_4216	PSPTO_2911
PSPTO_2147	PSPTO_3721	PSPTO_3873
PSPTO_3989	PSPTO_1833	PSPTO_1283
PSPTO_1620	PSPTO_3723	PSPTO_4529
PSPTO_2159	PSPTO_3952	PSPTO_5186
PSPTO_0768	PSPTO_5292	PSPTO_1432
PSPTO_2303	PSPTO_5142	PSPTO_3047
PSPTO_0071	PSPTO_0201	PSPTO_2586
PSPTO_1778	PSPTO_1835	PSPTO_4297
PSPTO_0398	PSPTO_3786	PSPTO_2985
PSPTO_3448	PSPTO_0082	PSPTO_5093
PSPTO_3472	PSPTO_1157	PSPTO_4076
PSPTO_5511	PSPTO_1447	PSPTO_5081
PSPTO_1528	PSPTO_1074	PSPTO_1101
PSPTO_2648	PSPTO_0625	PSPTO_0266
PSPTO_0692	PSPTO_3974	PSPTO_0268
PSPTO_2811	PSPTO_2301	PSPTO_1400
PSPTO_5393	PSPTO_1344	PSPTO_0931
PSPTO_3599	PSPTO_3749	PSPTO_3315
PSPTO_0656	PSPTO_4064	PSPTO_3514
PSPTO_4586	PSPTO_2176	PSPTO_2345
PSPTO_5646	PSPTO_3832	PSPTO_0782
PSPTO_5362	PSPTO_4444	PSPTO_4051
PSPTO_3987	PSPTO_0594	PSPTO_2794
PSPTO_2403	PSPTO_2300	PSPTO_3241
PSPTO_4191	PSPTO_1426	PSPTO_2287
Novel00088	PSPTO_3249	PSPTO_4452
PSPTO_5082	PSPTO_1075	PSPTO_0907
PSPTO_2532	PSPTO_0609	PSPTO_3715
PSPTO_1174	PSPTO_2737	PSPTO_1793
PSPTO_2340	PSPTO_4942	PSPTO_1949
PSPTO_1331	PSPTO_3117	PSPTO_4526
PSPTO_1393	PSPTO_1414	PSPTO_4084
PSPTO_3091	PSPTO_5499	PSPTO_0316
PSPTO_3831	PSPTO_4484	PSPTO_0517
PSPTO_5116	PSPTO_5161	PSPTO_4474
PSPTO_3556	PSPTO_1144	PSPTO_1885
PSPTO_2292	PSPTO_2380	PSPTO_1723
PSPTO_4411	PSPTO_2186	PSPTO_3327
PSPTO_4367	Novel00307	PSPTO_0497
PSPTO_2600	PSPTO_5422	PSPTO_2034
PSPTO_5219	PSPTO_4174	PSPTO_0765
PSPTO_1441	PSPTO_3155	PSPTO_1105
PSPTO_0376	PSPTO_0090	PSPTO_0917
PSPTO_0224	PSPTO_5420	PSPTO_1472
PSPTO_4135	PSPTO_5614	PSPTO_5424
PSPTO_4201	PSPTO_1838	PSPTO_1896
PSPTO_2662	PSPTO_1480	PSPTO_2139
PSPTO_0327	PSPTO_2421	PSPTO_0767
PSPTO_2243	PSPTO_4210	PSPTO_5079
PSPTO_0994	PSPTO_1436	PSPTO_5594
PSPTO_2963	PSPTO_2299	PSPTO_1533
PSPTO_2597	PSPTO_0301	PSPTO_1268
PSPTO_3988	PSPTO_1266	PSPTO_4844
PSPTO_3642	PSPTO_2878	PSPTO_3779
PSPTO_4356	PSPTO_3645	PSPTO_1874
PSPTO_5089	PSPTO_1851	PSPTO_1193
PSPTO_4059	PSPTO_5200	PSPTO_2984
PSPTO_4881	Novel00175	PSPTO_2482
PSPTO_4835	PSPTO_2844	PSPTO_3972
PSPTO_0444	PSPTO_3810	PSPTO_5117
PSPTO_2964	PSPTO_2572	PSPTO_0387
PSPTO_3365	PSPTO_4290	PSPTO_0187
PSPTO_0325	PSPTO_1682	PSPTO_5196
PSPTO_1933	PSPTO_3975	PSPTO_5365
PSPTO_3540	PSPTO_2397	Novel00341
PSPTO_5375	PSPTO_1069	PSPTO_1947
PSPTO_2057	PSPTO_2743	PSPTO_0184
PSPTO_2458	Novel00270	PSPTO_5103
PSPTO_3942	PSPTO_4860	PSPTO_2688
PSPTO_0408	PSPTO_2207	PSPTO_3197
PSPTO_1171	PSPTO_3151	PSPTO_1549
PSPTO_5282	PSPTO_1797	PSPTO_0809
PSPTO_1909	PSPTO_2603	PSPTO_4762
PSPTO_0663	PSPTO_2571	PSPTO_5071
PSPTO_4941	PSPTO_0922	PSPTO_1661
PSPTO_0662	PSPTO_2846	PSPTO_3094
PSPTO_1023	PSPTO_0185	PSPTO_0816
PSPTO_0273	PSPTO_1834	PSPTO_3089
PSPTO_4006	Novel00176	PSPTO_2343
PSPTO_3557	PSPTO_0693	PSPTO_5160
PSPTO_4476	PSPTO_2056	PSPTO_4072
PSPTO_3360	PSPTO_4502	PSPTO_2531
PSPTO_5517	PSPTO_4449	PSPTO_3233
PSPTO_2401	Novel00327	PSPTO_2976
PSPTO_5175	PSPTO_4897	PSPTO_1500
PSPTO_5631	PSPTO_5048	PSPTO_0265
PSPTO_0397	PSPTO_1671	PSPTO_1162
PSPTO_4753	PSPTO_3152	PSPTO_3939
PSPTO_3453	PSPTO_3742	PSPTO_1274
PSPTO_4528	PSPTO_1850	PSPTO_2995
PSPTO_2633	Novel00127	PSPTO_4323
PSPTO_1089	PSPTO_3984	PSPTO_1869
PSPTO_4280	PSPTO_4813	PSPTO_1024
PSPTO_3430	PSPTO_3787	PSPTO_2316
PSPTO_1163	PSPTO_3725	PSPTO_4202
PSPTO_A0039	PSPTO_1650	PSPTO_2484
PSPTO_0347	PSPTO_2994	PSPTO_2520
PSPTO_2814	PSPTO_2555	PSPTO_2379
PSPTO_0915	PSPTO_1423	PSPTO_4164
PSPTO_3500	PSPTO_2640	PSPTO_2802
PSPTO_4535	PSPTO_3941	PSPTO_1892
PSPTO_2859	PSPTO_4439	Novel00054
PSPTO_2960	PSPTO_2244	Novel00174
PSPTO_2634	PSPTO_3724	Novel00440
PSPTO_1010	PSPTO_3565	PSPTO_4750
PSPTO_4735	PSPTO_0807	PSPTO_1839
PSPTO_2373	PSPTO_4149	PSPTO_3158
Novel00142	PSPTO_5338	Novel00003
PSPTO_2911	PSPTO_3490	PSPTO_5084
PSPTO_3873	PSPTO_4497	PSPTO_3854
PSPTO_1283	PSPTO_2134	PSPTO_4392
PSPTO_4529	PSPTO_3345	PSPTO_4295
PSPTO_5186	PSPTO_5645	PSPTO_3107
PSPTO_1432	PSPTO_2522	Novel00180
PSPTO_3047	PSPTO_2622	PSPTO_4415
PSPTO_2586	PSPTO_2742	PSPTO_4077
PSPTO_4297	PSPTO_1536	PSPTO_1845
PSPTO_2985	PSPTO_1459	PSPTO_3830
PSPTO_5093	PSPTO_4232	PSPTO_4379
PSPTO_4076	PSPTO_2302	PSPTO_4050
PSPTO_5081	PSPTO_3153	PSPTO_3662
PSPTO_1101	PSPTO_2196	PSPTO_4264
PSPTO_0266	PSPTO_0348	PSPTO_3348
PSPTO_0268	PSPTO_0769	PSPTO_4004
PSPTO_1400	PSPTO_3369	PSPTO_0969
PSPTO_0931	PSPTO_0614	PSPTO_1966
PSPTO_3315	PSPTO_4438	PSPTO_0297
PSPTO_3514	PSPTO_1104	PSPTO_3077
PSPTO_2345	PSPTO_2809	PSPTO_4887
PSPTO_0782	PSPTO_0979	Novel00359
PSPTO_4051	PSPTO_1438	PSPTO_4465
PSPTO_2794	PSPTO_1844	PSPTO_2988
PSPTO_3241	PSPTO_0383	PSPTO_0755
PSPTO_2287	PSPTO_0600	PSPTO_4073
PSPTO_4452	PSPTO_2242	PSPTO_5656
PSPTO_0907	PSPTO_4002	PSPTO_0789
PSPTO_3715	PSPTO_1424	PSPTO_0801
PSPTO_1793	PSPTO_4787	PSPTO_2747
PSPTO_1949	PSPTO_1300	Novel00015
PSPTO_4526	PSPTO_1479	PSPTO_3485
PSPTO_4084	PSPTO_2350	PSPTO_5063
PSPTO_0316	PSPTO_4322	PSPTO_1980
PSPTO_0517	PSPTO_0162	PSPTO_2307
PSPTO_4474	PSPTO_1076	PSPTO_1357
PSPTO_1885	PSPTO_3567	PSPTO_3488
PSPTO_1723	PSPTO_1546	PSPTO_5595
PSPTO_3327	PSPTO_2158	PSPTO_A0007
PSPTO_0497	PSPTO_4300	PSPTO_5634
PSPTO_2034	PSPTO_4820	PSPTO_0146
PSPTO_0765	PSPTO_0488	PSPTO_1610
PSPTO_1105	PSPTO_1172	PSPTO_1240
PSPTO_0917	PSPTO_3901	PSPTO_3086
PSPTO_1472	PSPTO_2378	PSPTO_5624
PSPTO_5424	PSPTO_4243	Novel00425
PSPTO_1896	PSPTO_3744	PSPTO_3248
PSPTO_2139	PSPTO_1732	PSPTO_3387
PSPTO_0767	PSPTO_4171	PSPTO_4172
PSPTO_5079	Novel00395	PSPTO_4433
PSPTO_5594	Novel00218	PSPTO_2142
PSPTO_1533	PSPTO_3886	PSPTO_2463
PSPTO_1268	PSPTO_3344	PSPTO_3322
PSPTO_4844	PSPTO_0674	PSPTO_5427
PSPTO_3779	PSPTO_2601	PSPTO_3211
PSPTO_1874	PSPTO_3439	PSPTO_1904
PSPTO_1193	PSPTO_5308	PSPTO_0108
PSPTO_2984	PSPTO_5542	PSPTO_4818
PSPTO_2482	PSPTO_0579	PSPTO_1317
PSPTO_3972	PSPTO_3790	PSPTO_3702
PSPTO_5117	PSPTO_2402	PSPTO_0445
PSPTO_0387	PSPTO_3090	PSPTO_3247
PSPTO_0187	PSPTO_1955	PSPTO_1926
PSPTO_5196	PSPTO_0239	PSPTO_0091
PSPTO_5365	PSPTO_3878	PSPTO_2144
Novel00341	PSPTO_2967	PSPTO_5335
PSPTO_1947	PSPTO_1013	PSPTO_0997
PSPTO_0184	PSPTO_4398	PSPTO_2608
PSPTO_5103	PSPTO_2950	PSPTO_1359
PSPTO_2688	PSPTO_0460	PSPTO_1614
PSPTO_3197	PSPTO_2022	PSPTO_0988
PSPTO_1549	PSPTO_4812	PSPTO_3936
PSPTO_0809	PSPTO_2746	PSPTO_4241
PSPTO_4762	PSPTO_3575	PSPTO_3106
PSPTO_5071	PSPTO_3752	PSPTO_3464
PSPTO_1661	Novel00269	PSPTO_3884
PSPTO_3094	PSPTO_0605	PSPTO_t59
PSPTO_0816	Novel00031	PSPTO_4245
PSPTO_3089	PSPTO_1070	PSPTO_4555
PSPTO_2343	PSPTO_0317	PSPTO_1354
PSPTO_5160	PSPTO_2962	PSPTO_3443
PSPTO_4072	PSPTO_4234	PSPTO_0341
PSPTO_2531	PSPTO_4366	PSPTO_3426
PSPTO_3233	PSPTO_0940	Novel00123
PSPTO_2976	PSPTO_4244	PSPTO_4650
PSPTO_1500	PSPTO_5437	PSPTO_3456
PSPTO_0265	PSPTO_5394	PSPTO_2921
PSPTO_1162	Novel00230	PSPTO_1211
PSPTO_3939	PSPTO_5056	PSPTO_1079
PSPTO_1274	PSPTO_3921	PSPTO_4091
PSPTO_2995	PSPTO_5615	PSPTO_5130
PSPTO_4323	PSPTO_1594	Novel00217
PSPTO_1869	PSPTO_1886	PSPTO_0795
PSPTO_1024	PSPTO_2769	PSPTO_4403
PSPTO_2316	PSPTO_4646	PSPTO_5061
PSPTO_4202	Novel00348	PSPTO_1621
PSPTO_2484	PSPTO_0941	PSPTO_2228
PSPTO_2520	PSPTO_5185	PSPTO_1210
PSPTO_2379	PSPTO_3250	PSPTO_1269
PSPTO_4164	PSPTO_2304	PSPTO_3056
PSPTO_2802	PSPTO_1779	PSPTO_2523
PSPTO_1892	PSPTO_0037	PSPTO_3009
Novel00054	PSPTO_0202	PSPTO_2413
Novel00174	PSPTO_2602	PSPTO_5417
Novel00440	PSPTO_0286	PSPTO_2498
PSPTO_4750	PSPTO_4827	PSPTO_0820
PSPTO_1839	PSPTO_0388	PSPTO_0983
PSPTO_3158	PSPTO_3084	PSPTO_1160
Novel00003	PSPTO_0785	PSPTO_0562
PSPTO_5084	PSPTO_1537	PSPTO_2787
PSPTO_3854	PSPTO_2195	PSPTO_3836
PSPTO_4392	Novel00135	PSPTO_4855
PSPTO_4295	PSPTO_2595	PSPTO_3814
PSPTO_3107	PSPTO_0679	PSPTO_4832
Novel00180	PSPTO_2991	PSPTO_5157
PSPTO_4415	PSPTO_0210	PSPTO_0491
PSPTO_4077	PSPTO_2776	PSPTO_4312
PSPTO_1845	PSPTO_1408	PSPTO_1532
PSPTO_3830	PSPTO_1378	PSPTO_4198
PSPTO_4379	PSPTO_4534	PSPTO_3238
PSPTO_4050	PSPTO_2816	PSPTO_5547
PSPTO_3662	PSPTO_3690	PSPTO_4010
PSPTO_4264	PSPTO_5593	PSPTO_5385
PSPTO_3348	PSPTO_4940	PSPTO_2517
PSPTO_4004	PSPTO_2920	PSPTO_2914
PSPTO_0969	PSPTO_2990	PSPTO_2992
PSPTO_1966	PSPTO_2414	PSPTO_4108
PSPTO_0297	PSPTO_0495	Novel00354
PSPTO_3077	PSPTO_4235	PSPTO_0458
PSPTO_4887	PSPTO_0102	PSPTO_2817
Novel00359	PSPTO_1680	PSPTO_4706
PSPTO_4465	PSPTO_5162	PSPTO_3242
PSPTO_2988	PSPTO_0873	PSPTO_3285
PSPTO_0755	PSPTO_4204	PSPTO_0960
PSPTO_4073	PSPTO_0485	PSPTO_t51
PSPTO_5656	PSPTO_0446	PSPTO_1450
PSPTO_0789	PSPTO_2425	PSPTO_1673
PSPTO_0801	PSPTO_2607	PSPTO_3995
PSPTO_2747	PSPTO_1301	PSPTO_1250
Novel00015	PSPTO_3005	PSPTO_0786
PSPTO_3485	PSPTO_5337	PSPTO_1385
PSPTO_5063	PSPTO_0889	PSPTO_B0032
PSPTO_1980	PSPTO_2604	PSPTO_1413
PSPTO_2307	PSPTO_2598	PSPTO_0001
PSPTO_1357	PSPTO_2409	PSPTO_5491
PSPTO_3488	PSPTO_4220	PSPTO_4826
PSPTO_5595	PSPTO_2829	PSPTO_1617
PSPTO_A0007	PSPTO_4147	PSPTO_2138
PSPTO_5634	PSPTO_0829	PSPTO_5632
PSPTO_0146	PSPTO_1386	PSPTO_0613
PSPTO_1610	PSPTO_1054	PSPTO_3948
PSPTO_1240	PSPTO_0783	PSPTO_2993
PSPTO_3086	PSPTO_2923	PSPTO_1251
PSPTO_5624	PSPTO_3301	PSPTO_2408
Novel00425	PSPTO_1920	PSPTO_2677
PSPTO_3248	PSPTO_1437	PSPTO_4215
PSPTO_3387	PSPTO_0267	PSPTO_2826
PSPTO_4172	PSPTO_0673	PSPTO_2795
PSPTO_4433	PSPTO_B0010	Novel00320
PSPTO_2142	PSPTO_2926	PSPTO_0781
PSPTO_2463	PSPTO_2194	PSPTO_0136
PSPTO_3322	PSPTO_0942	PSPTO_t11
PSPTO_5427	PSPTO_B0013	PSPTO_4443
PSPTO_3211	PSPTO_1906	PSPTO_2665
PSPTO_1904	PSPTO_3284	PSPTO_5232
PSPTO_0108	PSPTO_2154	PSPTO_3001
PSPTO_4818	PSPTO_4079	PSPTO_3449
PSPTO_1317	PSPTO_2020	PSPTO_3860
PSPTO_3702	PSPTO_3455	PSPTO_2961
PSPTO_0445	PSPTO_0375	PSPTO_3932
PSPTO_3247	PSPTO_3244	PSPTO_5608
PSPTO_1926	PSPTO_1397	PSPTO_3362
PSPTO_0091	PSPTO_5321	PSPTO_2573
PSPTO_2144	PSPTO_2412	PSPTO_5155
PSPTO_5335	PSPTO_5551	PSPTO_0052
PSPTO_0997	PSPTO_4354	PSPTO_4583
PSPTO_2608	sRNA00065	PSPTO_1612
PSPTO_1359	PSPTO_4402	PSPTO_3542
PSPTO_1614	PSPTO_1552	PSPTO_5086
PSPTO_0988	PSPTO_2081	PSPTO_3679
PSPTO_3936	PSPTO_0038	PSPTO_4651
PSPTO_4241	PSPTO_0473	PSPTO_4533
PSPTO_3106	PSPTO_0661	PSPTO_4468
PSPTO_3464	PSPTO_5217	PSPTO_0487
PSPTO_3884	PSPTO_0518	PSPTO_4653
PSPTO_t59	PSPTO_1302	PSPTO_4355
PSPTO_4245	PSPTO_5669	PSPTO_0775
PSPTO_4555	PSPTO_5307	PSPTO_5149
PSPTO_1354	PSPTO_0083	PSPTO_5021
PSPTO_3443	PSPTO_4426	PSPTO_4652
PSPTO_0341	PSPTO_1276	PSPTO_4509
PSPTO_3426	PSPTO_3781	PSPTO_5188
Novel00123	PSPTO_4472	PSPTO_4987
PSPTO_4650	PSPTO_4773	PSPTO_0101
PSPTO_3456	PSPTO_0014	PSPTO_3341
PSPTO_2921	PSPTO_2507	PSPTO_5191
PSPTO_1211	PSPTO_2166	PSPTO_3010
PSPTO_1079	PSPTO_4437	PSPTO_1316
PSPTO_4091	PSPTO_5610	PSPTO_5169
PSPTO_5130	PSPTO_5415	PSPTO_1982
Novel00217	PSPTO_2801	PSPTO_2420
PSPTO_0795	PSPTO_2574	PSPTO_2141
PSPTO_4403	PSPTO_2599	Novel00391
PSPTO_5061	PSPTO_4992	PSPTO_1775
PSPTO_1621	PSPTO_3052	PSPTO_5587
PSPTO_2228	PSPTO_2830	PSPTO_4240
PSPTO_1210	PSPTO_2853	PSPTO_3462
PSPTO_1269	PSPTO_5588	PSPTO_1981
PSPTO_3056	PSPTO_A0018	PSPTO_3780
PSPTO_2523	PSPTO_1898	PSPTO_2629
PSPTO_3009	PSPTO_1790	PSPTO_0760
PSPTO_2413	PSPTO_2410	PSPTO_0564
PSPTO_5417	PSPTO_4384	PSPTO_5197
PSPTO_2498	PSPTO_4976	PSPTO_2519
PSPTO_0820	PSPTO_2813	PSPTO_0396
PSPTO_0983	PSPTO_5358	PSPTO_1034
PSPTO_1160	PSPTO_3970	PSPTO_3933
PSPTO_0562	PSPTO_2732	PSPTO_2504
PSPTO_2787	PSPTO_5559	PSPTO_0890
PSPTO_3836	PSPTO_3648	PSPTO_4847
PSPTO_4855	PSPTO_3440	PSPTO_0084
PSPTO_3814	PSPTO_3447	PSPTO_3210
PSPTO_4832	PSPTO_3710	PSPTO_0181
PSPTO_5157	PSPTO_0068	PSPTO_0264
PSPTO_0491	PSPTO_5247	PSPTO_2700
PSPTO_4312	PSPTO_1343	PSPTO_3838
PSPTO_1532	PSPTO_2812	PSPTO_0978
PSPTO_4198	PSPTO_0664	PSPTO_4537
PSPTO_3238	PSPTO_2046	PSPTO_1529
PSPTO_5547	PSPTO_0593	PSPTO_2175
PSPTO_4010	PSPTO_1649	PSPTO_0761
PSPTO_5385	PSPTO_5414	PSPTO_5465
PSPTO_2517	Novel00302	PSPTO_3762
PSPTO_2914	PSPTO_3815	PSPTO_5166
PSPTO_2992	PSPTO_1760	PSPTO_5668
PSPTO_4108	PSPTO_1545	PSPTO_3202
Novel00354	PSPTO_2160	PSPTO_2576
PSPTO_0458	Novel00006	PSPTO_2149
PSPTO_2817	PSPTO_5352	PSPTO_0377
PSPTO_4706	PSPTO_3135	PSPTO_3801
PSPTO_3242	PSPTO_2959	PSPTO_0856
PSPTO_3285	PSPTO_1939	PSPTO_2578
PSPTO_0960	PSPTO_4451	PSPTO_5507
PSPTO_t51	PSPTO_2383	PSPTO_2951
PSPTO_1450	PSPTO_2140	PSPTO_1734
PSPTO_1673	PSPTO_4381	Novel00085
PSPTO_3995	PSPTO_1148	PSPTO_1960
PSPTO_1250	PSPTO_2058	PSPTO_5095
PSPTO_0786	PSPTO_0604	PSPTO_2605
PSPTO_1385	PSPTO_4602	PSPTO_1323
PSPTO_B0032	PSPTO_0385	PSPTO_5102
PSPTO_1413	PSPTO_2524	PSPTO_1972
PSPTO_0001	PSPTO_1698	PSPTO_0364
PSPTO_5491	PSPTO_4498	PSPTO_2153
PSPTO_4826	PSPTO_4090	PSPTO_0507
PSPTO_1617	PSPTO_0300	PSPTO_5309
PSPTO_2138	PSPTO_2011	PSPTO_1440
PSPTO_5632	PSPTO_5416	Novel00253
PSPTO_0613	Novel00200	PSPTO_0489
PSPTO_3948	PSPTO_1358	PSPTO_3422
PSPTO_2993	PSPTO_2918	Novel00042
PSPTO_1251	PSPTO_0072	PSPTO_3450
PSPTO_2408	PSPTO_1888	PSPTO_5500
PSPTO_2677	PSPTO_4557	PSPTO_1468
PSPTO_4215	PSPTO_0060	PSPTO_2417
PSPTO_2826	PSPTO_0042	PSPTO_0474
PSPTO_2795	PSPTO_1159	PSPTO_0459
Novel00320	PSPTO_4993	PSPTO_3924
PSPTO_0781	Novel00165
PSPTO_0136	PSPTO_5184
PSPTO_t11	PSPTO_0691
PSPTO_4443	PSPTO_3902
PSPTO_2665	PSPTO_3701
PSPTO_5232	PSPTO_2810
PSPTO_3001	PSPTO_1749
PSPTO_3449	PSPTO_0282
PSPTO_3860	PSPTO_3897
PSPTO_2961	PSPTO_5613
PSPTO_3932	PSPTO_5115
PSPTO_5608	PSPTO_4022
PSPTO_3362	PSPTO_0742
PSPTO_2573	PSPTO_4647
PSPTO_5155	PSPTO_0312
PSPTO_0052	PSPTO_3302
PSPTO_4583	PSPTO_1208
PSPTO_1612	PSPTO_5180
PSPTO_3542	PSPTO_0461
PSPTO_5086	PSPTO_1073
PSPTO_3679	PSPTO_0047
PSPTO_4651	PSPTO_0929
PSPTO_4533	PSPTO_4527
PSPTO_4468	PSPTO_4613
PSPTO_0487	PSPTO_3300
PSPTO_4653	PSPTO_3643
PSPTO_4355	PSPTO_0271
PSPTO_0775	Novel00009
PSPTO_5149	PSPTO_1287
PSPTO_5021	PSPTO_1451
PSPTO_4652	PSPTO_2382
PSPTO_4509	PSPTO_4886
PSPTO_5188	PSPTO_4399
PSPTO_4987	PSPTO_1652
PSPTO_0101	PSPTO_1156
PSPTO_3341	PSPTO_2582
PSPTO_5191	sRNA00018
PSPTO_3010	PSPTO_3333
PSPTO_1316	PSPTO_4495
PSPTO_5169	PSPTO_2590
PSPTO_1982	PSPTO_2915
PSPTO_2420	PSPTO_B0011
PSPTO_2141	PSPTO_2910
Novel00391	PSPTO_5451
PSPTO_1775	PSPTO_0105
PSPTO_5587	PSPTO_2832
PSPTO_4240	PSPTO_2211
PSPTO_3462	PSPTO_3783
PSPTO_1981	PSPTO_1538
PSPTO_3780	PSPTO_4673
PSPTO_2629	PSPTO_3011
PSPTO_0760	PSPTO_3264
PSPTO_0564	PSPTO_4314
PSPTO_5197	PSPTO_1071
PSPTO_2519	PSPTO_3833
PSPTO_0396	PSPTO_0493
PSPTO_1034	PSPTO_2575
PSPTO_3933	PSPTO_0447
PSPTO_2504	PSPTO_1871
PSPTO_0890	PSPTO_3320
PSPTO_4847	PSPTO_2624
PSPTO_0084	PSPTO_2940
PSPTO_3210	PSPTO_1531
PSPTO_0181	PSPTO_1048
PSPTO_0264	PSPTO_5231
PSPTO_2700	PSPTO_3717
PSPTO_3838	PSPTO_4441
PSPTO_0978	PSPTO_1550
PSPTO_4537	PSPTO_5216
PSPTO_1529	PSPTO_5125
PSPTO_2175	PSPTO_0220
PSPTO_0761	PSPTO_4357
PSPTO_5465	PSPTO_4489
PSPTO_3762	PSPTO_2102
PSPTO_5166	PSPTO_5245
PSPTO_5668	PSPTO_3251
PSPTO_3202	PSPTO_3232
PSPTO_2576	PSPTO_5314
PSPTO_2149	PSPTO_4078
PSPTO_0377	PSPTO_1388
PSPTO_3801	PSPTO_1047
PSPTO_0856	PSPTO_1579
PSPTO_2578	PSPTO_4581
PSPTO_5507	PSPTO_2375
PSPTO_2951	PSPTO_2319
PSPTO_1734	PSPTO_2925
Novel00085	PSPTO_0743
PSPTO_1960	PSPTO_0389
PSPTO_5095	PSPTO_4075
PSPTO_2605	PSPTO_2424
PSPTO_1323	PSPTO_2583
PSPTO_5102	PSPTO_1218
PSPTO_1972	PSPTO_0660
PSPTO_0364	PSPTO_1403
PSPTO_2153	PSPTO_2585
PSPTO_0507	PSPTO_1361
PSPTO_5309	PSPTO_2147
PSPTO_1440	PSPTO_3989
Novel00253	PSPTO_1620
PSPTO_0489	PSPTO_2159
PSPTO_3422	PSPTO_0768
Novel00042	PSPTO_2303
PSPTO_3450	PSPTO_0071
PSPTO_5500	PSPTO_1778
PSPTO_1468	PSPTO_0398
PSPTO_2417	PSPTO_3448
PSPTO_0474	PSPTO_3472
PSPTO_0459	PSPTO_5511
PSPTO_3924	PSPTO_1528
	PSPTO_2648
	PSPTO_0692
	PSPTO_2811
	PSPTO_5393
	PSPTO_3599
	PSPTO_0656
	PSPTO_4586
	PSPTO_5646
	PSPTO_5362
	PSPTO_3987
	PSPTO_2403
	PSPTO_4191
	Novel00088
	PSPTO_5082
	PSPTO_2532
	PSPTO_1174
	PSPTO_2340
	PSPTO_1331
	PSPTO_1393
	PSPTO_3091
	PSPTO_3831
	PSPTO_5116
	PSPTO_3556
	PSPTO_2292
	PSPTO_4411
	PSPTO_4367
	PSPTO_2600
	PSPTO_5219
	PSPTO_1441
	PSPTO_0376
	PSPTO_0224
	PSPTO_4135
	PSPTO_4201
	PSPTO_2662
	PSPTO_0327
	PSPTO_2243
	PSPTO_0994
	PSPTO_2963
	PSPTO_2597
	PSPTO_3988
	PSPTO_3642
	PSPTO_4356
	PSPTO_5089
	PSPTO_4059
	PSPTO_4881
	PSPTO_4835
	PSPTO_0444
	PSPTO_2964
	PSPTO_3365
	PSPTO_0325
	PSPTO_1933
	PSPTO_3540
	PSPTO_5375
	PSPTO_2057
	PSPTO_2458
	PSPTO_3942
	PSPTO_0408
	PSPTO_1171
	PSPTO_5282
	PSPTO_1909
	PSPTO_0663
	PSPTO_4941
	PSPTO_0662
	PSPTO_1023
	PSPTO_0273
	PSPTO_4006
	PSPTO_3557
	PSPTO_4476
	PSPTO_3360
	PSPTO_5517
	PSPTO_2401
	PSPTO_5175
	PSPTO_5631
	PSPTO_0397
	PSPTO_4753
	PSPTO_3453
	PSPTO_4528
	PSPTO_2633
	PSPTO_1089
	PSPTO_4280
	PSPTO_3430
	PSPTO_1163
	PSPTO_A0039
	PSPTO_0347
	PSPTO_2814
	PSPTO_0915
	PSPTO_3500
	PSPTO_4535
	PSPTO_2859
	PSPTO_2960
	PSPTO_2634
	PSPTO_1010
	PSPTO_4735
	PSPTO_2373
	Novel00142
	PSPTO_2911
	PSPTO_3873
	PSPTO_1283
	PSPTO_4529
	PSPTO_5186
	PSPTO_1432
	PSPTO_3047
	PSPTO_2586
	PSPTO_4297
	PSPTO_2985
	PSPTO_5093
	PSPTO_4076
	PSPTO_5081
	PSPTO_1101
	PSPTO_0266
	PSPTO_0268
	PSPTO_1400
	PSPTO_0931
	PSPTO_3315
	PSPTO_3514
	PSPTO_2345
	PSPTO_0782
	PSPTO_4051
	PSPTO_2794
	PSPTO_3241
	PSPTO_2287
	PSPTO_4452
	PSPTO_0907
	PSPTO_3715
	PSPTO_1793
	PSPTO_1949
	PSPTO_4526
	PSPTO_4084
	PSPTO_0316
	PSPTO_0517
	PSPTO_4474
	PSPTO_1885
	PSPTO_1723
	PSPTO_3327
	PSPTO_0497
	PSPTO_2034
	PSPTO_0765
	PSPTO_1105
	PSPTO_0917
	PSPTO_1472
	PSPTO_5424
	PSPTO_1896
	PSPTO_2139
	PSPTO_0767
	PSPTO_5079
	PSPTO_5594
	PSPTO_1533
	PSPTO_1268
	PSPTO_4844
	PSPTO_3779
	PSPTO_1874
	PSPTO_1193
	PSPTO_2984
	PSPTO_2482
	PSPTO_3972
	PSPTO_5117
	PSPTO_0387
	PSPTO_0187
	PSPTO_5196
	PSPTO_5365
	Novel00341
	PSPTO_1947
	PSPTO_0184
	PSPTO_5103
	PSPTO_2688
	PSPTO_3197
	PSPTO_1549
	PSPTO_0809
	PSPTO_4762
	PSPTO_5071
	PSPTO_1661
	PSPTO_3094
	PSPTO_0816
	PSPTO_3089
	PSPTO_2343
	PSPTO_5160
	PSPTO_4072
	PSPTO_2531
	PSPTO_3233
	PSPTO_2976
	PSPTO_1500
	PSPTO_0265
	PSPTO_1162
	PSPTO_3939
	PSPTO_1274
	PSPTO_2995
	PSPTO_4323
	PSPTO_1869
	PSPTO_1024
	PSPTO_2316
	PSPTO_4202
	PSPTO_2484
	PSPTO_2520
	PSPTO_2379
	PSPTO_4164
	PSPTO_2802
	PSPTO_1892
	Novel00054
	Novel00174
	Novel00440
	PSPTO_4750
	PSPTO_1839
	PSPTO_3158
	Novel00003
	PSPTO_5084
	PSPTO_3854
	PSPTO_4392
	PSPTO_4295
	PSPTO_3107
	Novel00180
	PSPTO_4415
	PSPTO_4077
	PSPTO_1845
	PSPTO_3830
	PSPTO_4379
	PSPTO_4050
	PSPTO_3662
	PSPTO_4264
	PSPTO_3348
	PSPTO_4004
	PSPTO_0969
	PSPTO_1966
	PSPTO_0297
	PSPTO_3077
	PSPTO_4887
	Novel00359
	PSPTO_4465
	PSPTO_2988
	PSPTO_0755
	PSPTO_4073
	PSPTO_5656
	PSPTO_0789
	PSPTO_0801
	PSPTO_2747
	Novel00015
	PSPTO_3485
	PSPTO_5063
	PSPTO_1980
	PSPTO_2307
	PSPTO_1357
	PSPTO_3488
	PSPTO_5595
	PSPTO_A0007
	PSPTO_5634
	PSPTO_0146
	PSPTO_1610
	PSPTO_1240
	PSPTO_3086
	PSPTO_5624
	Novel00425
	PSPTO_3248
	PSPTO_3387
	PSPTO_4172
	PSPTO_4433
	PSPTO_2142
	PSPTO_2463
	PSPTO_3322
	PSPTO_5427
	PSPTO_3211
	PSPTO_1904
	PSPTO_0108
	PSPTO_4818
	PSPTO_1317
	PSPTO_3702
	PSPTO_0445
	PSPTO_3247
	PSPTO_1926
	PSPTO_0091
	PSPTO_2144
	PSPTO_5335
	PSPTO_0997
	PSPTO_2608
	PSPTO_1359
	PSPTO_1614
	PSPTO_0988
	PSPTO_3936
	PSPTO_4241
	PSPTO_3106
	PSPTO_3464
	PSPTO_3884
	PSPTO_t59
	PSPTO_4245
	PSPTO_4555
	PSPTO_1354
	PSPTO_3443
	PSPTO_0341
	PSPTO_3426
	Novel00123
	PSPTO_4650
	PSPTO_3456
	PSPTO_2921
	PSPTO_1211
	PSPTO_1079
	PSPTO_4091
	PSPTO_5130
	Novel00217
	PSPTO_0795
	PSPTO_4403
	PSPTO_5061
	PSPTO_1621
	PSPTO_2228
	PSPTO_1210
	PSPTO_1269
	PSPTO_3056
	PSPTO_2523
	PSPTO_3009
	PSPTO_2413
	PSPTO_5417
	PSPTO_2498
	PSPTO_0820
	PSPTO_0983
	PSPTO_1160
	PSPTO_0562
	PSPTO_2787
	PSPTO_3836
	PSPTO_4855
	PSPTO_3814
	PSPTO_4832
	PSPTO_5157
	PSPTO_0491
	PSPTO_4312
	PSPTO_1532
	PSPTO_4198
	PSPTO_3238
	PSPTO_5547
	PSPTO_4010
	PSPTO_5385
	PSPTO_2517
	PSPTO_2914
	PSPTO_2992
	PSPTO_4108
	Novel00354
	PSPTO_0458
	PSPTO_2817
	PSPTO_4706
	PSPTO_3242
	PSPTO_3285
	PSPTO_0960
	PSPTO_t51
	PSPTO_1450
	PSPTO_1673
	PSPTO_3995
	PSPTO_1250
	PSPTO_0786
	PSPTO_1385
	PSPTO_B0032
	PSPTO_1413
	PSPTO_0001
	PSPTO_5491
	PSPTO_4826
	PSPTO_1617
	PSPTO_2138
	PSPTO_5632
	PSPTO_0613
	PSPTO_3948
	PSPTO_2993
	PSPTO_1251
	PSPTO_2408
	PSPTO_2677
	PSPTO_4215
	PSPTO_2826
	PSPTO_2795
	Novel00320
	PSPTO_0781
	PSPTO_0136
	PSPTO_t11
	PSPTO_4443
	PSPTO_2665
	PSPTO_5232
	PSPTO_3001
	PSPTO_3449
	PSPTO_3860
	PSPTO_2961
	PSPTO_3932
	PSPTO_5608
	PSPTO_3362
	PSPTO_2573
	PSPTO_5155
	PSPTO_0052
	PSPTO_4583
	PSPTO_1612
	PSPTO_3542
	PSPTO_5086
	PSPTO_3679
	PSPTO_4651
	PSPTO_4533
	PSPTO_4468
	PSPTO_0487
	PSPTO_4653
	PSPTO_4355
	PSPTO_0775
	PSPTO_5149
	PSPTO_5021
	PSPTO_4652
	PSPTO_4509
	PSPTO_5188
	PSPTO_4987
	PSPTO_0101
	PSPTO_3341
	PSPTO_5191
	PSPTO_3010
	PSPTO_1316
	PSPTO_5169
	PSPTO_1982
	PSPTO_2420
	PSPTO_2141
	Novel00391
	PSPTO_1775
	PSPTO_5587
	PSPTO_4240
	PSPTO_3462
	PSPTO_1981
	PSPTO_3780
	PSPTO_2629
	PSPTO_0760
	PSPTO_0564
	PSPTO_5197
	PSPTO_2519
	PSPTO_0396
	PSPTO_1034
	PSPTO_3933
	PSPTO_2504
	PSPTO_0890
	PSPTO_4847
	PSPTO_0084
	PSPTO_3210
	PSPTO_0181
	PSPTO_0264
	PSPTO_2700
	PSPTO_3838
	PSPTO_0978
	PSPTO_4537
	PSPTO_1529
	PSPTO_2175
	PSPTO_0761
	PSPTO_5465
	PSPTO_3762
	PSPTO_5166
	PSPTO_5668
	PSPTO_3202
	PSPTO_2576
	PSPTO_2149
	PSPTO_0377
	PSPTO_3801
	PSPTO_0856
	PSPTO_2578
	PSPTO_5507
	PSPTO_2951
	PSPTO_1734
	Novel00085
	PSPTO_1960
	PSPTO_5095
	PSPTO_2605
	PSPTO_1323
	PSPTO_5102
	PSPTO_1972
	PSPTO_0364
	PSPTO_2153
	PSPTO_0507
	PSPTO_5309
	PSPTO_1440
	Novel00253
	PSPTO_0489
	PSPTO_3422
	Novel00042
	PSPTO_3450
	PSPTO_5500
	PSPTO_1468
	PSPTO_2417
	PSPTO_0474
	PSPTO_0459
	PSPTO_3924

## Sheet: Fig 1d
Data support for Fig.1d
gene_id	1 μM melatonin vs mock_log2FoldChange	10 μM melatonin vs mock_log2FoldChange	gene_name
PSPTO_1394	-2.15348	-6.43609	hrcS
PSPTO_1386	-2.36705	-4.34275	hrpE
PSPTO_1393	-2.16289	-3.92817	hrcT
PSPTO_1388	-2.30993	-3.82876	hrpG
PSPTO_1397	-2.2607	-3.74725	hrcQa
PSPTO_1396	-1.32168	-3.59161	hrcQb
PSPTO_2678	-1.27962	-3.16425	hopP1
PSPTO_1403	-2.16426	-2.89322	hrpJ
PSPTO_1385	-1.71562	-2.77973	hrpD
PSPTO_1383	-1.45829	-2.71878	hrpB
PSPTO_4001	-1.53634	-2.56911	avrPto1
PSPTO_1398	-1.60493	-2.55275	hrpP
PSPTO_1374	-2.01766	-2.33258	shcM
PSPTO_1400	-1.72448	-2.30622	hrcN
PSPTO_1568	-1.67354	-2.20637	hopAF1
PSPTO_0474	-1.84249	-2.20151	hopAS1
PSPTO_1395	-1.03842	-2.19997	hrcR
PSPTO_1372	-1.32313	-2.12972	hopAA1-1
PSPTO_1401	-1.46348	-2.05854	hrpQ
PSPTO_1392	-0.508019	-2.00638	hrcU
PSPTO_1402	-1.12304	-1.94615	hrcV
PSPTO_1405	-0.807422	-1.9393	hrpK1
PSPTO_1384	-1.01276	-1.8361	hrcJ
PSPTO_1390	-4.3739	-1.76788	hrpT
PSPTO_1379	-1.34862	-1.73291	hrpR
PSPTO_1377	-0.868753	-1.62174	avrE1
PSPTO_1404	-1.08513	-1.61352	hrpL
PSPTO_3087	-0.914632	-1.56384	hopAB2
PSPTO_1399	-1.86127	-1.50323	hrpO
PSPTO_2837	-0.186898	-1.35512	PSPTO_2837
PSPTO_1373	-1.67629	-1.34402	hrpW1
PSPTO_4851	-1.06995	-1.33806	PSPTO_4851
PSPTO_1389	-0.805309	-1.1748	hrcC
PSPTO_1380	-0.860739	-1.14027	hrpS
PSPTO_0061	-0.942501	-1.10386	hopY1
PSPTO_4588	-0.508731	-1.06105	hopS2
PSPTO_4776	-0.847537	-1.05688	hopI1
PSPTO_4101	-0.246705	-1.03247	hopAK1
PSPTO_4732	-2.96974	-0.937564	hopQ1-2
PSPTO_3318	-0.463722	-0.889445	PSPTO_3318
PSPTO_1375	-0.464765	-0.74866	hopM1
PSPTO_1382	0.111949	-0.536138	hrpZ1
PSPTO_0588	0.257359	-0.535685	hopH1
PSPTO_1387	-0.666164	-0.528525	hrpF
PSPTO_1406	-0.665391	-0.525019	hopB1
PSPTO_4718	-0.427972	-0.497484	hopAA1-2
PSPTO_4599	-0.300371	-0.467086	shcS1
PSPTO_4331	-0.117167	-0.459949	hopE1
PSPTO_4589	0.0679956	-0.430624	shcS2
PSPTO_3312	-0.400446	-0.397302	PSPTO_3312
PSPTO_3317	-0.402538	-0.369276	gspE
PSPTO_0501	-0.474275	-0.368635	hopU1
PSPTO_0852	0.235321	-0.354298	hopAJ1
PSPTO_1370	-0.507701	-0.294108	hopN1
PSPTO_0901	0.125441	-0.213521	hopAG1
PSPTO_0502	-0.38257	-0.165075	hopF2
PSPTO_1376	0.855272	-0.146048	shcE
PSPTO_1369	-0.935859	-0.123575	shcN
PSPTO_4720	-0.566472	-0.10632	hopV1
PSPTO_5353	-0.315555	-0.00680655	shcA
PSPTO_3363	-0.136825	0.0328348	PSPTO_3363
PSPTO_5354	-0.352424	0.0391741	hopA1
PSPTO_4721	-0.569729	0.106348	shcV
PSPTO_3293	-0.111917	0.113082	hopAH2-2
PSPTO_4691	-0.637381	0.114556	hopAD1
PSPTO_0044	0.277617	0.170599	hopK1
PSPTO_4597	-0.0942136	0.265968	hopS1
PSPTO_4594	-0.119969	0.270598	hopO1-2
PSPTO_3307	0.498027	0.276151	gspD
PSPTO_4593	0.242572	0.292569	hopT1-2
PSPTO_A0019	0.137577	0.300953	hopT1-1
PSPTO_0589	-0.0404637	0.362357	hopC1
PSPTO_0877	1.05464	0.363167	hopQ1-1
PSPTO_0905	0.199182	0.400225	hopAH1
PSPTO_4592	0.580743	0.422283	hopO1-3
PSPTO_4727	0.0236083	0.500692	hopG1
PSPTO_4722	0.59505	0.513428	hopAO1
PSPTO_3292	0.676753	0.608819	hopAH2-1
PSPTO_A0012	0.659687	0.773868	HopX1
PSPTO_4590	-0.975803	0.840845	hopT2
PSPTO_1179	0.872741	0.848685	PSPTO_1179
PSPTO_1381	1.06113	0.886333	hrpA1
PSPTO_4703	-0.31016	0.977828	hopAQ1
PSPTO_A0017	0.658043	1.08607	shcO1
PSPTO_0876	0.652697	1.19716	hopD1
PSPTO_0906	1.14485	1.28522	hopAI1
PSPTO_0503	1.14335	1.35647	shcF
PSPTO_A0018	2.00736	2.50049	hopO1-1

## Sheet: Fig 3d,e
Data support for Fig.3d			Data support for Fig.3e
Promotor	71.11		>GYMATAAAAH Cdx2(Homeobox)/mES-Cdx2-ChIP-Seq(GSE14586)/Homer 6.986576 -5.755971 0 T:41.0(7.98%),B:1329.1(5.06%),P:1e-2
CDS	26.89		0.209 0.058 0.732 0.001
exon	1.26		0.001 0.444 0.001 0.554
intergenic	0.74		0.489 0.493 0.001 0.017
			0.997 0.001 0.001 0.001
			0.001 0.001 0.001 0.997
			0.997 0.001 0.001 0.001
			0.997 0.001 0.001 0.001
			0.997 0.001 0.001 0.001
			0.677 0.115 0.073 0.135
			0.243 0.285 0.154 0.318
chr	start	end	length	abs_summit	pileup	#NAME?	fold_enrichment	#NAME?	name	GeneFeature	GeneInside	Gene	GO	KEGG	map	NR	Transcription_factor
AE016853.1	163	963	801	471	1061	9.61889	1.21713	7.75252	IP_CpxR_vs_IN_CpxR_peak_1	gene-PSPTO_0002:Promoter;gene-PSPTO_0001:CDS	PSPTO_0001:AE016853.1:338-1874:+:224	PSPTO_0001(dnaA)	76;GO:0000166,molecular_function nucleotide binding;GO:0003674,molecular_function molecular_function;GO:0003676,molecular_function nucleic acid binding;GO:0003677,molecular_function DNA binding;GO:0003688,molecular_function DNA replication origin binding;GO:0003690,molecular_function double-stranded DNA binding;GO:0005488,molecular_function binding;GO:0005515,molecular_function protein binding;GO…	dnaA; chromosomal replication initiator protein; K02313	map02020,map04112	chromosomal replication initiator protein DnaA [Pseudomonas syringae pv. tomato str. DC3000]	NA
AE016853.1	23434	23746	313	23729	948	3.42747	1.11702	2.06268	IP_CpxR_vs_IN_CpxR_peak_2	gene-PSPTO_0017:Promoter;gene-PSPTO_0018:CDS	PSPTO_0017:AE016853.1:20737-23143:-:-446	PSPTO_0017(PSPTO_0017)	NA	NA	NA	helicase/SNF2 family domain protein [Pseudomonas syringae pv. tomato str. DC3000]	NA
AE016853.1	24024	25082	1059	24957	1035	8.12658	1.19772	6.35429	IP_CpxR_vs_IN_CpxR_peak_3	gene-PSPTO_0019:CDS;gene-PSPTO_0017:Promoter;gene-PSPTO_0018:Promoter	PSPTO_0018:AE016853.1:23289-24099:-:-453	PSPTO_0018(PSPTO_0018)	NA	NA	NA	ISPsy4, transposition helper protein [Pseudomonas syringae pv. tomato str. DC3000]	NA
AE016853.1	28932	29230	299	29223	994	3.2256	1.10936	1.88387	IP_CpxR_vs_IN_CpxR_peak_4	gene-PSPTO_0024:Promoter;gene-PSPTO_0022:CDS;gene-PSPTO_0021:Promoter;gene-PSPTO_0023:Promoter	PSPTO_0023:AE016853.1:29319-29919:+:-238	PSPTO_0023(PSPTO_0023)	NA	NA	NA	hypothetical protein PSPTO_0023 [Pseudomonas syringae pv. tomato str. DC3000]	NA
AE016853.1	35469	35899	431	35598	1022	8.93062	1.21152	7.10495	IP_CpxR_vs_IN_CpxR_peak_5	gene-PSPTO_0028:CDS;gene-PSPTO_0030:Promoter;gene-PSPTO_0029:Promoter	PSPTO_0029:AE016853.1:35932-36868:+:-248	PSPTO_0029(PSPTO_0029)	NA	NA	NA	transposition helper protein [Pseudomonas syringae pv. tomato str. DC3000]	NA
AE016853.1	41492	42632	1141	41673	979	5.83967	1.16466	4.2443	IP_CpxR_vs_IN_CpxR_peak_6	gene-PSPTO_0032:CDS	PSPTO_0032:AE016853.1:40883-41852:-:-209	PSPTO_0032(PSPTO_0032)	NA	NA	NA	conserved hypothetical protein [Pseudomonas syringae pv. tomato str. DC3000]	NA
AE016853.1	45247	45885	639	45371	1038	10.9752	1.23911	9.039	IP_CpxR_vs_IN_CpxR_peak_7	gene-PSPTO_0034:Promoter;gene-PSPTO_0035:CDS	PSPTO_0035:AE016853.1:45182-46736:-:1170	PSPTO_0035(PSPTO_0035)	NA	NA	NA	ISPsy5, transposase [Pseudomonas syringae pv. tomato str. DC3000]	NA
AE016853.1	46146	46985	840	46366	1005	8.98526	1.21436	7.15688	IP_CpxR_vs_IN_CpxR_peak_8	gene-PSPTO_0037:Promoter;gene-PSPTO_0035:CDS	PSPTO_0035:AE016853.1:45182-46736:-:171	PSPTO_0035(PSPTO_0035)	NA	NA	NA	ISPsy5, transposase [Pseudomonas syringae pv. tomato str. DC3000]	NA
AE016853.1	55044	56437	1394	56183	1035	10.041	1.22632	8.15168	IP_CpxR_vs_IN_CpxR_peak_9	gene-PSPTO_0039:CDS;gene-PSPTO_0041:Promoter	PSPTO_0039:AE016853.1:54970-56524:-:784	PSPTO_0039(PSPTO_0039)	NA	NA	NA	ISPsy5, transposase [Pseudomonas syringae pv. tomato str. DC3000]	NA
AE016853.1	59981	60282	302	60232	729	3.41235	1.13427	2.04903	IP_CpxR_vs_IN_CpxR_peak_10	gene-PSPTO_0046:Promoter;gene-PSPTO_0045:Promoter	PSPTO_0044:AE016853.1:60406-61423:-:1292	PSPTO_0044(hopK1)	NA	NA	NA	type III effector HopK1 [Pseudomonas syringae pv. tomato str. DC3000]	NA
AE016853.1	68573	68917	345	68652	754	6.91319	1.21265	5.23193	IP_CpxR_vs_IN_CpxR_peak_11	gene-PSPTO_0050:Promoter;gene-PSPTO_0049:Promoter	PSPTO_0049:AE016853.1:68862-69606:+:-117	PSPTO_0049(PSPTO_0049)	NA	NA	NA	conserved protein of unknown function [Pseudomonas syringae pv. tomato str. DC3000]	NA
AE016853.1	69774	70279	506	70155	763	7.2583	1.2181	5.5501	IP_CpxR_vs_IN_CpxR_peak_12	gene-PSPTO_0052:Promoter;gene-PSPTO_0051:Promoter;gene-PSPTO_0050:CDS	PSPTO_0050:AE016853.1:69622-70954:+:404	PSPTO_0050(PSPTO_0050)	NA	NA	NA	conserved hypothetical protein [Pseudomonas syringae pv. tomato str. DC3000]	NA
AE016853.1	75988	76503	516	76360	1089	9.91562	1.21813	8.03255	IP_CpxR_vs_IN_CpxR_peak_13	gene-PSPTO_0055:CDS;gene-PSPTO_0054:Promoter;gene-PSPTO_0053:Promoter;gene-PSPTO_0056:Promoter	PSPTO_0055:AE016853.1:75948-76971:+:297	PSPTO_0055(PSPTO_0055)	NA	NA	NA	ISPsy4, transposase [Pseudomonas syringae pv. tomato str. DC3000]	NA
AE016853.1	76779	77701	923	76926	1035	9.33472	1.21603	7.4854	IP_CpxR_vs_IN_CpxR_peak_14	gene-PSPTO_0055:CDS;gene-PSPTO_0054:Promoter;gene-PSPTO_0053:Promoter;gene-PSPTO_0056:Promoter	PSPTO_0056:AE016853.1:76967-77777:+:272	PSPTO_0056(PSPTO_0056)	NA	NA	NA	ISPsy4, transposition helper protein [Pseudomonas syringae pv. tomato str. DC3000]	NA
AE016853.1	82481	82725	245	82563	734	3.93148	1.1477	2.51217	IP_CpxR_vs_IN_CpxR_peak_15	gene-PSPTO_0058:Promoter;gene-PSPTO_0061:CDS;gene-PSPTO_0059:Promoter	PSPTO_0061:AE016853.1:82499-83363:+:103	PSPTO_0061(hopY1)	NA	NA	NA	type III effector HopY1 [Pseudomonas syringae pv. tomato str. DC3000]	NA
AE016853.1	83136	85196	2061	84713	1022	44.1626	1.60202	41.2666	IP_CpxR_vs_IN_CpxR_peak_16	gene-PSPTO_0062:CDS;gene-PSPTO_0063:Promoter	PSPTO_0062:AE016853.1:83551-84859:-:693	PSPTO_0062(PSPTO_0062)	NA	NA	NA	citrate transporter [Pseudomonas syringae pv. tomato str. DC3000]	NA
AE016853.1	94306	94595	290	94451	805	4.60798	1.15657	3.12201	IP_CpxR_vs_IN_CpxR_peak_17	gene-PSPTO_0072:CDS;gene-PSPTO_0069:Promoter;gene-PSPTO_0071:Promoter	PSPTO_0071:AE016853.1:93606-94344:-:-106	PSPTO_0071(PSPTO_0071)	NA	NA	NA	lipoprotein, putative [Pseudomonas syringae pv. tomato str. DC3000]	NA
AE016853.1	96647	97512	866	97326	884	20.4272	1.39256	18.137	IP_CpxR_vs_IN_CpxR_peak_18	gene-PSPTO_0073:Promoter;gene-PSPTO_0077:Promoter;gene-PSPTO_0074:Promoter	PSPTO_0074:AE016853.1:96970-97234:-:155	PSPTO_0074(rpoZ)	52;GO:0003674,molecular_function molecular_function;GO:0003824,molecular_function catalytic activity;GO:0003899,molecular_function DNA-directed 5'-3' RNA polymerase activity;GO:0005575,cellular_component cellular_component;GO:0005622,cellular_component intracellular;GO:0005623,cellular_component cell;GO:0005737,cellular_component cytoplasm;GO:0005829,cellular_component cytosol;GO:0006139,biologic…	rpoZ; DNA-directed RNA polymerase subunit omega [EC:2.7.7.6]; K03060	map03020,map03400	DNA-directed RNA polymerase, omega subunit [Pseudomonas syringae pv. tomato str. DC3000]	NA
AE016853.1	110527	111232	706	110819	951	30.536	1.49007	27.9837	IP_CpxR_vs_IN_CpxR_peak_19	gene-PSPTO_0092:Promoter;gene-PSPTO_0087:Promoter;gene-PSPTO_0089:Promoter;gene-PSPTO_0090:Promoter;gene-PSPTO_0088:Promoter	PSPTO_0089:AE016853.1:110859-111093:+:20	PSPTO_0089(rpmB)	67;GO:0000027,biological_process ribosomal large subunit assembly;GO:0003674,molecular_function molecular_function;GO:0003735,molecular_function structural constituent of ribosome;GO:0005198,molecular_function structural molecule activity;GO:0005575,cellular_component cellular_component;GO:0005622,cellular_component intracellular;GO:0005623,cellular_component cell;GO:0005737,cellular_component cy…	RP-L28, MRPL28, rpmB; large subunit ribosomal protein L28; K02902	map03010	ribosomal protein L28 [Pseudomonas syringae pv. tomato str. DC3000]	NA
AE016853.1	145441	145718	278	145538	734	4.55986	1.1635	3.07765	IP_CpxR_vs_IN_CpxR_peak_20	gene-PSPTO_0123:Promoter;gene-PSPTO_0120:CDS	PSPTO_0120:AE016853.1:144450-145638:+:1129	PSPTO_0120(PSPTO_0120)	NA	NA	NA	membrane protein, putative [Pseudomonas syringae pv. tomato str. DC3000]	NA
AE016853.1	151984	152399	416	152207	757	3.48263	1.13349	2.11161	IP_CpxR_vs_IN_CpxR_peak_21	gene-PSPTO_0125:Promoter;gene-PSPTO_0129:Promoter;gene-PSPTO_0127:CDS;gene-PSPTO_0128:Promoter	PSPTO_0128:AE016853.1:152559-153501:+:-368	PSPTO_0128(hemC)	56;GO:0003674,molecular_function molecular_function;GO:0003824,molecular_function catalytic activity;GO:0004418,molecular_function hydroxymethylbilane synthase activity;GO:0005575,cellular_component cellular_component;GO:0005622,cellular_component intracellular;GO:0005623,cellular_component cell;GO:0005737,cellular_component cytoplasm;GO:0005829,cellular_component cytosol;GO:0006464,biological_pr…	hemC, HMBS; hydroxymethylbilane synthase [EC:2.5.1.61]; K01749	map00860	porphobilinogen deaminase [Pseudomonas syringae pv. tomato str. DC3000]	NA
AE016853.1	154486	154715	230	154537	742	2.98594	1.12092	1.67306	IP_CpxR_vs_IN_CpxR_peak_22	gene-PSPTO_0131:Promoter;gene-PSPTO_0130:CDS	PSPTO_0130:AE016853.1:154315-155446:+:285	PSPTO_0130(PSPTO_0130)	NA	hemDX; uroporphyrinogen III methyltransferase / synthase [EC:2.1.1.107 4.2.1.75]; K13543; hemX; uroporphyrin-III C-methyltransferase [EC:2.1.1.107]; K02496	map00860	uroporphyrin-III C-methyltransferase, putative [Pseudomonas syringae pv. tomato str. DC3000]	NA
AE016853.1	157725	158062	338	158016	737	4.58099	1.16365	3.09715	IP_CpxR_vs_IN_CpxR_peak_23	gene-PSPTO_0136:Promoter;gene-PSPTO_0134:CDS	PSPTO_0134:AE016853.1:157603-158077:+:290	PSPTO_0134(algQ)	21;GO:0000988,molecular_function obsolete transcription factor activity, protein binding;GO:0000989,molecular_function obsolete transcription factor activity, transcription factor binding;GO:0003674,molecular_function molecular_function;GO:0008150,biological_process biological_process;GO:0009889,biological_process regulation of biosynthetic process;GO:0010556,biological_process regulation of macr…	NA	NA	transcriptional regulator AlgQ [Pseudomonas syringae pv. tomato str. DC3000]	NA
AE016853.1	173196	173575	380	173370	884	19.4223	1.37975	17.1625	IP_CpxR_vs_IN_CpxR_peak_24	gene-PSPTO_0150:Promoter;gene-PSPTO_0149:Promoter	PSPTO_0149:AE016853.1:173455-174133:+:-70	PSPTO_0149(PSPTO_0149)	NA	NA	NA	conserved protein of unknown function [Pseudomonas syringae pv. tomato str. DC3000]	NA
AE016853.1	188003	188225	223	188224	748	2.90138	1.11792	1.60001	IP_CpxR_vs_IN_CpxR_peak_25	gene-PSPTO_0168:CDS	PSPTO_0168:AE016853.1:187945-189514:+:168	PSPTO_0168(PSPTO_0168)	NA	NA	NA	sulfate transporter family protein [Pseudomonas syringae pv. tomato str. DC3000]	NA
AE016853.1	191411	191982	572	191576	779	8.43985	1.23789	6.64592	IP_CpxR_vs_IN_CpxR_peak_26	gene-PSPTO_0171:Promoter;gene-PSPTO_0169:Promoter;gene-PSPTO_0170:Promoter;gene-PSPTO_5630:Promoter	PSPTO_5630:AE016853.1:191659-192508:+:37	PSPTO_5630(PSPTO_5630)	NA	NA	NA	protein of unknown function [Pseudomonas syringae pv. tomato str. DC3000]	NA
AE016853.1	193210	193547	338	193344	940	5.65438	1.16485	4.07396	IP_CpxR_vs_IN_CpxR_peak_27	gene-PSPTO_0173:Promoter;gene-PSPTO_0171:CDS;gene-PSPTO_0170:Promoter;gene-PSPTO_0172:Promoter	PSPTO_0172:AE016853.1:194113-194407:+:-735	PSPTO_0172(PSPTO_0172)	NA	NA	NA	hypothetical protein PSPTO_0172 [Pseudomonas syringae pv. tomato str. DC3000]	NA
AE016853.1	193818	194257	440	193891	729	4.05683	1.15149	2.62545	IP_CpxR_vs_IN_CpxR_peak_28	gene-PSPTO_0173:Promoter;gene-PSPTO_0172:Promoter	PSPTO_0172:AE016853.1:194113-194407:+:-76	PSPTO_0172(PSPTO_0172)	NA	NA	NA	hypothetical protein PSPTO_0172 [Pseudomonas syringae pv. tomato str. DC3000]	NA
AE016853.1	217466	219249	1784	218770	1078	7.02325	1.17601	5.33403	IP_CpxR_vs_IN_CpxR_peak_29	gene-PSPTO_0193:Promoter;gene-PSPTO_0194:CDS	PSPTO_0193:AE016853.1:217449-218259:-:-98	PSPTO_0193(PSPTO_0193)	NA	NA	NA	ISPsy4, transposition helper protein [Pseudomonas syringae pv. tomato str. DC3000]	NA
AE016853.1	219608	221391	1784	220158	1020	11.6023	1.25023	9.63781	IP_CpxR_vs_IN_CpxR_peak_30	gene-PSPTO_0193:Promoter;gene-PSPTO_0194:Promoter;gene-PSPTO_0196:CDS	PSPTO_0196:AE016853.1:219553-221107:-:608	PSPTO_0196(PSPTO_0196)	NA	NA	NA	ISPsy5, transposase [Pseudomonas syringae pv. tomato str. DC3000]	NA
AE016853.1	222521	228903	6383	228701	889	36.5923	1.57979	33.8839	IP_CpxR_vs_IN_CpxR_peak_31	gene-PSPTO_0203:Promoter	PSPTO_0201:AE016853.1:224483-225383:-:-328	PSPTO_0201(PSPTO_0201)	NA	NA	NA	conserved domain protein [Pseudomonas syringae pv. tomato str. DC3000]	NA
AE016853.1	231278	231681	404	231383	715	5.52061	1.1887	3.95195	IP_CpxR_vs_IN_CpxR_peak_32	gene-PSPTO_0205:CDS	PSPTO_0205:AE016853.1:231079-232075:-:596	PSPTO_0205(PSPTO_0205)	NA	NA	NA	protein of unknown function [Pseudomonas syringae pv. tomato str. DC3000]	NA
AE016853.1	263769	264140	372	263928	752	7.88017	1.23208	6.12621	IP_CpxR_vs_IN_CpxR_peak_33	gene-PSPTO_0243:CDS;gene-PSPTO_0242:Promoter	PSPTO_0243:AE016853.1:263549-264371:-:417	PSPTO_0243(PSPTO_0243)	NA	NA	NA	conserved hypothetical protein [Pseudomonas syringae pv. tomato str. DC3000]	NA
AE016853.1	264935	265176	242	265060	746	9.10099	1.25617	7.26537	IP_CpxR_vs_IN_CpxR_peak_34	gene-PSPTO_0242:Promoter;gene-PSPTO_0243:Promoter	PSPTO_0243:AE016853.1:263549-264371:-:-684	PSPTO_0243(PSPTO_0243)	NA	NA	NA	conserved hypothetical protein [Pseudomonas syringae pv. tomato str. DC3000]	NA
AE016853.1	315750	316228	479	315987	1377	147.748	2.20062	140.933	IP_CpxR_vs_IN_CpxR_peak_35	gene-PSPTO_0290:Promoter;gene-PSPTO_0288:Promoter;gene-PSPTO_0289:Promoter	PSPTO_0288:AE016853.1:316070-316271:+:-81	PSPTO_0288(PSPTO_0288)	NA	NA	NA	excisionase, putative [Pseudomonas syringae pv. tomato str. DC3000]	NA
AE016853.1	317062	318764	1703	318302	1053	9.16597	1.21147	7.32585	IP_CpxR_vs_IN_CpxR_peak_36	gene-PSPTO_0292:CDS;gene-PSPTO_0291:Promoter;gene-PSPTO_0294:Promoter;gene-PSPTO_0293:Promoter	PSPTO_0291:AE016853.1:316979-317789:-:-123	PSPTO_0291(PSPTO_0291)	NA	NA	NA	ISPsy4, transposition helper protein [Pseudomonas syringae pv. tomato str. DC3000]	NA
AE016853.1	389626	390689	1064	390148	920	7.86803	1.20687	6.1147	IP_CpxR_vs_IN_CpxR_peak_37	gene-PSPTO_0358:CDS;gene-PSPTO_0357:Promoter;gene-PSPTO_0356:Promoter	PSPTO_0357:AE016853.1:388762-389320:-:-837	PSPTO_0357(aroH)	NA	pheA1; chorismate mutase [EC:5.4.99.5]; K04093	map00400	chorismate mutase [Pseudomonas syringae pv. tomato str. DC3000]	NA
AE016853.1	407696	408827	1132	408695	852	8.88297	1.23368	7.06086	IP_CpxR_vs_IN_CpxR_peak_38	gene-PSPTO_0372:CDS	PSPTO_0372:AE016853.1:407867-408890:-:629	PSPTO_0372(PSPTO_0372)	NA	NA	NA	ISPsy7, transposase [Pseudomonas syringae pv. tomato str. DC3000]	NA
AE016853.1	459871	460191	321	459909	693	4.29852	1.16206	2.84223	IP_CpxR_vs_IN_CpxR_peak_39	gene-PSPTO_0412:CDS;gene-PSPTO_0413:Promoter;gene-PSPTO_0414:Promoter	PSPTO_0412:AE016853.1:458864-460061:-:30	PSPTO_0412(PSPTO_0412)	NA	NA	NA	conserved protein of unknown function [Pseudomonas syringae pv. tomato str. DC3000]	NA
AE016853.1	475514	476605	1092	476011	752	9.62876	1.26455	7.76192	IP_CpxR_vs_IN_CpxR_peak_40	gene-PSPTO_0432:Promoter;gene-PSPTO_0430:CDS	PSPTO_0430:AE016853.1:475777-476632:+:282	PSPTO_0430(rpoH)	120;GO:0000150,molecular_function recombinase activity;GO:0000976,molecular_function transcription regulatory region sequence-specific DNA binding;GO:0000984,molecular_function bacterial-type RNA polymerase regulatory region sequence-specific DNA binding;GO:0000985,molecular_function bacterial-type RNA polymerase core promoter sequence-specific DNA binding;GO:0000988,molecular_function obsolete t…	NA	NA	RNA polymerase sigma-32 factor [Pseudomonas syringae pv. tomato str. DC3000]	NA
AE016853.1	548485	549032	548	548852	727	8.92879	1.25678	7.10326	IP_CpxR_vs_IN_CpxR_peak_41	gene-PSPTO_0501:CDS	PSPTO_0501:AE016853.1:548375-549170:-:412	PSPTO_0501(hopU1)	NA	NA	NA	type III effector HopU1 [Pseudomonas syringae pv. tomato str. DC3000]	NA
AE016853.1	549866	550585	720	550166	798	18.8001	1.39582	16.5587	IP_CpxR_vs_IN_CpxR_peak_42	gene-PSPTO_0501:Promoter;gene-PSPTO_0505:Promoter;gene-PSPTO_0502:Promoter	PSPTO_0502:AE016853.1:549422-550037:-:-188	PSPTO_0502(hopF2)	NA	NA	NA	type III effector HopF2 [Pseudomonas syringae pv. tomato str. DC3000]	NA
AE016853.1	583162	584059	898	583767	1003	6.024	1.16582	4.41376	IP_CpxR_vs_IN_CpxR_peak_43	gene-PSPTO_0534:CDS	PSPTO_0534:AE016853.1:583080-584058:+:530	PSPTO_0534(PSPTO_0534)	NA	NA	NA	ISPssy, transposase [Pseudomonas syringae pv. tomato str. DC3000]	NA
AE016853.1	590400	590867	468	590713	715	9.54947	1.27093	7.6862	IP_CpxR_vs_IN_CpxR_peak_44	gene-PSPTO_0537:Promoter	PSPTO_0537:AE016853.1:588845-590696:-:63	PSPTO_0537(rpoD)	71;GO:0000988,molecular_function obsolete transcription factor activity, protein binding;GO:0000990,molecular_function obsolete transcription factor activity, core RNA polymerase binding;GO:0003674,molecular_function molecular_function;GO:0005575,cellular_component cellular_component;GO:0005622,cellular_component intracellular;GO:0005623,cellular_component cell;GO:0005737,cellular_component cytop…	NA	NA	RNA polymerase sigma-70 factor [Pseudomonas syringae pv. tomato str. DC3000]	NA
AE016853.1	592866	593483	618	593078	804	21.3608	1.42891	19.0433	IP_CpxR_vs_IN_CpxR_peak_45	gene-PSPTO_0540:Promoter;gene-PSPTO_0538:Promoter	PSPTO_0539:AE016853.1:593191-593407:-:233	PSPTO_0539(rpsU)	67;GO:0000028,biological_process ribosomal small subunit assembly;GO:0003674,molecular_function molecular_function;GO:0003735,molecular_function structural constituent of ribosome;GO:0005198,molecular_function structural molecule activity;GO:0005575,cellular_component cellular_component;GO:0005622,cellular_component intracellular;GO:0005623,cellular_component cell;GO:0005737,cellular_component cy…	RP-S21, MRPS21, rpsU; small subunit ribosomal protein S21; K02970	map03010	ribosomal protein S21 [Pseudomonas syringae pv. tomato str. DC3000]	NA
AE016853.1	626527	627482	956	627227	696	6.35295	1.21035	4.71581	IP_CpxR_vs_IN_CpxR_peak_46	gene-PSPTO_0569:CDS	PSPTO_0569:AE016853.1:625341-627264:-:260	PSPTO_0569(PSPTO_0569)	9;GO:0003674,molecular_function molecular_function;GO:0003824,molecular_function catalytic activity;GO:0016289,molecular_function CoA hydrolase activity;GO:0016290,molecular_function palmitoyl-CoA hydrolase activity;GO:0016787,molecular_function hydrolase activity;GO:0016788,molecular_function hydrolase activity, acting on ester bonds;GO:0016790,molecular_function thiolester hydrolase activity;GO…	NA	NA	autotransporting lipase, GDSL family [Pseudomonas syringae pv. tomato str. DC3000]	NA
AE016853.1	647834	648142	309	648012	693	7.33308	1.23188	5.61888	IP_CpxR_vs_IN_CpxR_peak_47	gene-PSPTO_0591:Promoter;gene-PSPTO_0588:CDS	PSPTO_0588:AE016853.1:647587-648244:-:256	PSPTO_0588(hopH1)	NA	NA	NA	type III effector HopH1 [Pseudomonas syringae pv. tomato str. DC3000]	NA
AE016853.1	648717	649587	871	648896	696	7.61822	1.2372	5.88258	IP_CpxR_vs_IN_CpxR_peak_48	gene-PSPTO_0591:Promoter;gene-PSPTO_0589:CDS;gene-PSPTO_0588:Promoter	PSPTO_0589:AE016853.1:648895-649705:-:553	PSPTO_0589(hopC1)	NA	NA	NA	type III effector HopC1 [Pseudomonas syringae pv. tomato str. DC3000]	NA
AE016853.1	674148	675526	1379	674436	928	44.7726	1.64901	41.8597	IP_CpxR_vs_IN_CpxR_peak_49	gene-PSPTO_0615:Promoter;gene-PSPTO_0613:Promoter;gene-PSPTO_t06:Promoter;gene-PSPTO_t07:Promoter;gene-PSPTO_0614:Promoter;gene-PSPTO_t05:exon;gene-PSPTO_0616:Promoter;gene-PSPTO_t08:Promoter	PSPTO_t08:AE016853.1:674840-674916:+:-3	PSPTO_t08(tRNA-Trp-1)	NA	NA	NA	NA	NA
AE016853.1	686834	687090	257	686987	721	10.2039	1.28158	8.30524	IP_CpxR_vs_IN_CpxR_peak_50	gene-PSPTO_0622:Promoter;gene-PSPTO_0621:Promoter;gene-PSPTO_0623:Promoter	PSPTO_0621:AE016853.1:687023-687395:+:-61	PSPTO_0621(rpsL)	93;GO:0000372,biological_process Group I intron splicing;GO:0000375,biological_process RNA splicing, via transesterification reactions;GO:0000376,biological_process RNA splicing, via transesterification reactions with guanosine as nucleophile;GO:0003674,molecular_function molecular_function;GO:0003676,molecular_function nucleic acid binding;GO:0003723,molecular_function RNA binding;GO:0003735,mol…	RP-S12, MRPS12, rpsL; small subunit ribosomal protein S12; K02950	map03010	ribosomal protein S12 [Pseudomonas syringae pv. tomato str. DC3000]	NA
AE016853.1	687524	687867	344	687846	649	3.78482	1.15378	2.38064	IP_CpxR_vs_IN_CpxR_peak_51	gene-PSPTO_0622:CDS;gene-PSPTO_0623:Promoter	PSPTO_0622:AE016853.1:687517-687988:+:178	PSPTO_0622(rpsG)	107;GO:0000028,biological_process ribosomal small subunit assembly;GO:0003674,molecular_function molecular_function;GO:0003676,molecular_function nucleic acid binding;GO:0003723,molecular_function RNA binding;GO:0003729,molecular_function mRNA binding;GO:0003735,molecular_function structural constituent of ribosome;GO:0005198,molecular_function structural molecule activity;GO:0005488,molecular_fu…	RP-S7, MRPS7, rpsG; small subunit ribosomal protein S7; K02992	map03010	ribosomal protein S7 [Pseudomonas syringae pv. tomato str. DC3000]	NA
AE016853.1	691299	691613	315	691490	672	5.49045	1.1946	3.92379	IP_CpxR_vs_IN_CpxR_peak_52	gene-PSPTO_0629:Promoter;gene-PSPTO_0628:Promoter;gene-PSPTO_0626:Promoter;gene-PSPTO_0625:Promoter;gene-PSPTO_0627:Promoter	PSPTO_0625:AE016853.1:691490-691802:+:-34	PSPTO_0625(rpsJ)	75;GO:0001072,molecular_function transcription antitermination factor activity, RNA binding;GO:0003674,molecular_function molecular_function;GO:0003735,molecular_function structural constituent of ribosome;GO:0005198,molecular_function structural molecule activity;GO:0005575,cellular_component cellular_component;GO:0005622,cellular_component intracellular;GO:0005623,cellular_component cell;GO:000…	RP-S10, MRPS10, rpsJ; small subunit ribosomal protein S10; K02946	map03010	ribosomal protein S10 [Pseudomonas syringae pv. tomato str. DC3000]	NA
AE016853.1	691921	692160	240	692071	725	10.6519	1.28868	8.73012	IP_CpxR_vs_IN_CpxR_peak_53	gene-PSPTO_0629:Promoter;gene-PSPTO_0628:Promoter;gene-PSPTO_0627:Promoter;gene-PSPTO_0626:CDS	PSPTO_0626:AE016853.1:691883-692519:+:157	PSPTO_0626(rplC)	67;GO:0000027,biological_process ribosomal large subunit assembly;GO:0003674,molecular_function molecular_function;GO:0003735,molecular_function structural constituent of ribosome;GO:0005198,molecular_function structural molecule activity;GO:0005575,cellular_component cellular_component;GO:0005622,cellular_component intracellular;GO:0005623,cellular_component cell;GO:0005737,cellular_component cy…	RP-L3, MRPL3, rplC; large subunit ribosomal protein L3; K02906	map03010	ribosomal protein L3 [Pseudomonas syringae pv. tomato str. DC3000]	NA
AE016853.1	697949	698429	481	698226	807	21.8349	1.43423	19.5048	IP_CpxR_vs_IN_CpxR_peak_54	gene-PSPTO_0642:Promoter;gene-PSPTO_0644:Promoter;gene-PSPTO_0643:Promoter;gene-PSPTO_0641:Promoter;gene-PSPTO_0640:Promoter	PSPTO_0640:AE016853.1:698304-698697:+:-115	PSPTO_0640(rpsH)	92;GO:0000028,biological_process ribosomal small subunit assembly;GO:0003674,molecular_function molecular_function;GO:0003676,molecular_function nucleic acid binding;GO:0003723,molecular_function RNA binding;GO:0003735,molecular_function structural constituent of ribosome;GO:0005198,molecular_function structural molecule activity;GO:0005488,molecular_function binding;GO:0005575,cellular_component…	RP-S8, rpsH; small subunit ribosomal protein S8; K02994	map03010	ribosomal protein S8 [Pseudomonas syringae pv. tomato str. DC3000]	NA
AE016853.1	723822	724604	783	724552	907	4.38105	1.14182	2.91689	IP_CpxR_vs_IN_CpxR_peak_55	gene-PSPTO_0670:CDS	PSPTO_0670:AE016853.1:724142-725696:+:70	PSPTO_0670(PSPTO_0670)	NA	NA	NA	ISPsy5, transposase [Pseudomonas syringae pv. tomato str. DC3000]	NA
AE016853.1	724932	725639	708	725051	992	12.1759	1.26223	10.1883	IP_CpxR_vs_IN_CpxR_peak_56	gene-PSPTO_0670:CDS	PSPTO_0670:AE016853.1:724142-725696:+:1143	PSPTO_0670(PSPTO_0670)	NA	NA	NA	ISPsy5, transposase [Pseudomonas syringae pv. tomato str. DC3000]	NA
AE016853.1	844006	844387	382	844312	965	7.56847	1.19642	5.83707	IP_CpxR_vs_IN_CpxR_peak_57	gene-PSPTO_0780:CDS;gene-PSPTO_0779:Promoter	PSPTO_0780:AE016853.1:843954-844932:+:242	PSPTO_0780(PSPTO_0780)	NA	NA	NA	ISPssy, transposase [Pseudomonas syringae pv. tomato str. DC3000]	NA
AE016853.1	844622	844883	262	844647	955	3.66558	1.12213	2.27443	IP_CpxR_vs_IN_CpxR_peak_58	gene-PSPTO_0782:Promoter;gene-PSPTO_0780:CDS;gene-PSPTO_0779:Promoter	PSPTO_0780:AE016853.1:843954-844932:+:798	PSPTO_0780(PSPTO_0780)	NA	NA	NA	ISPssy, transposase [Pseudomonas syringae pv. tomato str. DC3000]	NA
AE016853.1	862898	863929	1032	863187	758	14.7006	1.34726	12.6079	IP_CpxR_vs_IN_CpxR_peak_59	gene-PSPTO_0798:Promoter;gene-PSPTO_0797:Promoter;gene-PSPTO_0796:Promoter;gene-PSPTO_0799:Promoter	PSPTO_0797:AE016853.1:863290-863602:+:123	PSPTO_0797(rplU)	51;GO:0003674,molecular_function molecular_function;GO:0003735,molecular_function structural constituent of ribosome;GO:0005198,molecular_function structural molecule activity;GO:0005575,cellular_component cellular_component;GO:0005622,cellular_component intracellular;GO:0005623,cellular_component cell;GO:0005737,cellular_component cytoplasm;GO:0005829,cellular_component cytosol;GO:0005840,cellul…	RP-L21, MRPL21, rplU; large subunit ribosomal protein L21; K02888	map03010	ribosomal protein L21 [Pseudomonas syringae pv. tomato str. DC3000]	NA
AE016853.1	867211	867710	500	867526	775	17.0267	1.37743	14.8433	IP_CpxR_vs_IN_CpxR_peak_60	gene-PSPTO_0802:CDS;gene-PSPTO_0805:Promoter;gene-PSPTO_0803:Promoter;gene-PSPTO_0804:Promoter	PSPTO_0802:AE016853.1:867259-867538:-:78	PSPTO_0802(rpsT)	84;GO:0000028,biological_process ribosomal small subunit assembly;GO:0003674,molecular_function molecular_function;GO:0003676,molecular_function nucleic acid binding;GO:0003723,molecular_function RNA binding;GO:0003735,molecular_function structural constituent of ribosome;GO:0004857,molecular_function enzyme inhibitor activity;GO:0005198,molecular_function structural molecule activity;GO:0005488,…	RP-S20, rpsT; small subunit ribosomal protein S20; K02968	map03010	ribosomal protein S20 [Pseudomonas syringae pv. tomato str. DC3000]	NA
AE016853.1	898483	899492	1010	898816	1022	67.3408	1.81587	63.8815	IP_CpxR_vs_IN_CpxR_peak_61	gene-PSPTO_t14:Promoter;gene-PSPTO_t11:exon;gene-PSPTO_t12:Promoter;gene-PSPTO_t13:Promoter	PSPTO_t13:AE016853.1:898971-899047:+:16	PSPTO_t13(tRNA-Lys-1)	NA	NA	NA	NA	NA
AE016853.1	903097	903530	434	903358	985	7.99678	1.20119	6.23474	IP_CpxR_vs_IN_CpxR_peak_62	gene-PSPTO_0831:Promoter;gene-PSPTO_0832:CDS	PSPTO_0831:AE016853.1:900987-902916:-:-397	PSPTO_0831(PSPTO_0831)	NA	NA	NA	conserved hypothetical protein [Pseudomonas syringae pv. tomato str. DC3000]	NA
AE016853.1	904315	904832	518	904429	1032	3.3079	1.10912	1.95704	IP_CpxR_vs_IN_CpxR_peak_63	gene-PSPTO_0832:Promoter;gene-PSPTO_0834:Promoter;gene-PSPTO_0831:Promoter;gene-PSPTO_0833:CDS	PSPTO_0833:AE016853.1:903830-904853:-:280	PSPTO_0833(PSPTO_0833)	NA	NA	NA	ISPsy4, transposase [Pseudomonas syringae pv. tomato str. DC3000]	NA
AE016853.1	905402	906763	1362	906183	720	10.0933	1.27981	8.2004	IP_CpxR_vs_IN_CpxR_peak_64	gene-PSPTO_0835:Promoter;gene-PSPTO_0837:Promoter;gene-PSPTO_0834:CDS;gene-PSPTO_0833:Promoter;gene-PSPTO_0836:Promoter	PSPTO_0834:AE016853.1:905574-906534:+:508	PSPTO_0834(PSPTO_0834)	NA	NA	NA	alcohol dehydrogenase, zinc-containing protein [Pseudomonas syringae pv. tomato str. DC3000]	NA
AE016853.1	907480	908717	1238	908360	769	15.0637	1.34982	12.9578	IP_CpxR_vs_IN_CpxR_peak_65	gene-PSPTO_0837:CDS;gene-PSPTO_0838:Promoter	PSPTO_0837:AE016853.1:907932-908535:+:166	PSPTO_0837(PSPTO_0837)	NA	NA	NA	conserved protein of unknown function [Pseudomonas syringae pv. tomato str. DC3000]	NA
AE016853.1	911838	912086	249	911941	860	9.97788	1.25057	8.09227	IP_CpxR_vs_IN_CpxR_peak_66	gene-PSPTO_0842:CDS	PSPTO_0842:AE016853.1:911776-912136:+:185	PSPTO_0842(PSPTO_0842)	NA	NA	NA	ISPsy5, Orf1 [Pseudomonas syringae pv. tomato str. DC3000]	NA
AE016853.1	912433	913246	814	912654	980	8.62771	1.21185	6.82116	IP_CpxR_vs_IN_CpxR_peak_67	gene-PSPTO_0844:CDS	PSPTO_0844:AE016853.1:912396-913374:-:535	PSPTO_0844(PSPTO_0844)	NA	NA	NA	ISPssy, transposase [Pseudomonas syringae pv. tomato str. DC3000]	NA
AE016853.1	913635	914857	1223	914691	1033	14.6326	1.28802	12.5435	IP_CpxR_vs_IN_CpxR_peak_68	gene-PSPTO_0844:Promoter	PSPTO_0844:AE016853.1:912396-913374:-:-871	PSPTO_0844(PSPTO_0844)	NA	NA	NA	ISPssy, transposase [Pseudomonas syringae pv. tomato str. DC3000]	NA
AE016853.1	921508	921993	486	921905	722	10.315	1.28336	8.41071	IP_CpxR_vs_IN_CpxR_peak_69	gene-PSPTO_0852:Promoter;gene-PSPTO_0853:Promoter;gene-PSPTO_0851:Promoter;gene-PSPTO_5621:Promoter	PSPTO_0852:AE016853.1:920450-921692:-:-58	PSPTO_0852(hopAJ1)	NA	NA	NA	type III helper protein HopAJ1 [Pseudomonas syringae pv. tomato str. DC3000]	NA
AE016853.1	935722	936731	1010	936626	1033	10.856	1.23811	8.92516	IP_CpxR_vs_IN_CpxR_peak_70	gene-PSPTO_0865:CDS;gene-PSPTO_0862:Promoter;gene-PSPTO_0864:Promoter;gene-PSPTO_0863:Promoter	PSPTO_0864:AE016853.1:935654-936464:-:238	PSPTO_0864(PSPTO_0864)	NA	NA	NA	ISPsy4, transposition helper protein [Pseudomonas syringae pv. tomato str. DC3000]	NA
AE016853.1	937061	937449	389	937284	995	4.54172	1.1382	3.06227	IP_CpxR_vs_IN_CpxR_peak_71	gene-PSPTO_0865:CDS;gene-PSPTO_0864:Promoter;gene-PSPTO_0863:Promoter	PSPTO_0865:AE016853.1:936460-937483:-:228	PSPTO_0865(PSPTO_0865)	NA	NA	NA	ISPsy4, transposase [Pseudomonas syringae pv. tomato str. DC3000]	NA
AE016853.1	940870	941332	463	941173	683	6.42201	1.21413	4.77916	IP_CpxR_vs_IN_CpxR_peak_72	gene-PSPTO_0873:Promoter	PSPTO_0873:AE016853.1:942018-943119:+:-917	PSPTO_0873(PSPTO_0873)	NA	GATM; glycine amidinotransferase [EC:2.1.4.1]; K00613	map00260,map00330	amidinotransferase family protein [Pseudomonas syringae pv. tomato str. DC3000]	NA
AE016853.1	943861	944086	226	943966	690	7.05338	1.22655	5.36075	IP_CpxR_vs_IN_CpxR_peak_73	gene-PSPTO_0874:CDS;gene-PSPTO_0875:Promoter	PSPTO_0875:AE016853.1:944511-945756:+:-538	PSPTO_0875(PSPTO_0875)	NA	NA	NA	conserved protein of unknown function [Pseudomonas syringae pv. tomato str. DC3000]	NA
AE016853.1	945140	945614	475	945151	651	3.92002	1.15733	2.50164	IP_CpxR_vs_IN_CpxR_peak_74	gene-PSPTO_0876:Promoter;gene-PSPTO_0875:CDS	PSPTO_0876:AE016853.1:946221-948339:+:-844	PSPTO_0876(hopD1)	NA	NA	NA	type III effector HopD1 [Pseudomonas syringae pv. tomato str. DC3000]	NA
AE016853.1	972520	972995	476	972816	687	6.77914	1.22123	5.10768	IP_CpxR_vs_IN_CpxR_peak_75	gene-PSPTO_0893:CDS;gene-PSPTO_0892:Promoter;gene-PSPTO_0894:Promoter	PSPTO_0893:AE016853.1:972763-974032:+:-6	PSPTO_0893(PSPTO_0893)	NA	NA	NA	outer membrane protein P1, putative [Pseudomonas syringae pv. tomato str. DC3000]	NA
AE016853.1	974622	974893	272	974772	663	4.7838	1.17863	3.27994	IP_CpxR_vs_IN_CpxR_peak_76	intergenic	PSPTO_0894:AE016853.1:974211-974712:+:546	PSPTO_0894(PSPTO_0894)	NA	NA	NA	lipoprotein, putative [Pseudomonas syringae pv. tomato str. DC3000]	NA
AE016853.1	975399	975678	280	975409	643	3.39429	1.14313	2.03273	IP_CpxR_vs_IN_CpxR_peak_77	gene-PSPTO_0895:Promoter	PSPTO_0895:AE016853.1:974836-975343:-:-195	PSPTO_0895(PSPTO_0895)	NA	NA	NA	hypothetical protein PSPTO_0895 [Pseudomonas syringae pv. tomato str. DC3000]	NA
AE016853.1	977315	977660	346	977456	677	5.90467	1.20348	4.30365	IP_CpxR_vs_IN_CpxR_peak_78	gene-PSPTO_0898:Promoter;gene-PSPTO_0896:Promoter	PSPTO_0896:AE016853.1:975584-977240:-:-247	PSPTO_0896(PSPTO_0896)	NA	NA	NA	sensor histidine kinase/response regulator [Pseudomonas syringae pv. tomato str. DC3000]	NA
AE016853.1	982090	982457	368	982270	967	6.75508	1.18229	5.08629	IP_CpxR_vs_IN_CpxR_peak_79	gene-PSPTO_0902:CDS;gene-PSPTO_0899:Promoter	PSPTO_0901:AE016853.1:981499-981958:+:774	PSPTO_0901(hopAG1)	NA	NA	NA	type III effector HopAG1 [Pseudomonas syringae pv. tomato str. DC3000]	NA
AE016853.1	982692	982948	257	982817	971	7.34924	1.19207	5.63409	IP_CpxR_vs_IN_CpxR_peak_80	gene-PSPTO_0902:CDS	PSPTO_0902:AE016853.1:982087-983065:-:245	PSPTO_0902(PSPTO_0902)	NA	NA	NA	ISPssy, transposase [Pseudomonas syringae pv. tomato str. DC3000]	NA
AE016853.1	983719	984165	447	983728	964	3.91473	1.12713	2.49792	IP_CpxR_vs_IN_CpxR_peak_81	gene-PSPTO_0902:Promoter;gene-PSPTO_0903:CDS	PSPTO_0903:AE016853.1:983279-984257:-:315	PSPTO_0903(PSPTO_0903)	NA	NA	NA	ISPssy, transposase [Pseudomonas syringae pv. tomato str. DC3000]	NA
AE016853.1	1004516	1004842	327	1004763	664	4.85983	1.1804	3.34889	IP_CpxR_vs_IN_CpxR_peak_82	gene-PSPTO_0925:CDS;gene-PSPTO_0924:Promoter;gene-PSPTO_0923:Promoter	PSPTO_0925:AE016853.1:1004066-1005284:-:605	PSPTO_0925(pilC)	35;GO:0002790,biological_process peptide secretion;GO:0005575,cellular_component cellular_component;GO:0005623,cellular_component cell;GO:0005886,cellular_component plasma membrane;GO:0006810,biological_process transport;GO:0008104,biological_process protein localization;GO:0008150,biological_process biological_process;GO:0009297,biological_process pilus assembly;GO:0009306,biological_process pro…	NA	NA	type IV pilus biogenesis protein PilC [Pseudomonas syringae pv. tomato str. DC3000]	NA
AE016853.1	1006926	1007196	271	1007096	682	6.33426	1.21235	4.69836	IP_CpxR_vs_IN_CpxR_peak_83	gene-PSPTO_0926:Promoter;gene-PSPTO_0927:Promoter;gene-PSPTO_0929:Promoter;gene-PSPTO_0925:Promoter	PSPTO_0926:AE016853.1:1005286-1006981:-:-79	PSPTO_0926(pilB)	NA	NA	NA	type IV pilus biogenesis protein PilB [Pseudomonas syringae pv. tomato str. DC3000]	NA
AE016853.1	1007460	1007813	354	1007560	672	5.49045	1.1946	3.92379	IP_CpxR_vs_IN_CpxR_peak_84	gene-PSPTO_0926:Promoter;gene-PSPTO_0927:CDS;gene-PSPTO_0930:Promoter;gene-PSPTO_0929:Promoter	PSPTO_0927:AE016853.1:1007205-1007634:+:431	PSPTO_0927(PSPTO_0927)	5;GO:0005575,cellular_component cellular_component;GO:0005623,cellular_component cell;GO:0009289,cellular_component pilus;GO:0042995,cellular_component cell projection;GO:0044464,cellular_component cell part	pilA; type IV pilus assembly protein PilA; K02650	map02020	type IV pilus biogenesis protein [Pseudomonas syringae pv. tomato str. DC3000]	NA
AE016853.1	1046404	1047016	613	1046771	1174	111.61	2.08567	107.117	IP_CpxR_vs_IN_CpxR_peak_85	gene-PSPTO_5668:exon;gene-PSPTO_0963:Promoter;gene-PSPTO_0962:Promoter	PSPTO_5668:AE016853.1:1046592-1046951:-:241	PSPTO_5668(PSPTO_5668)	NA	NA	NA	NA	NA
AE016853.1	1053829	1054521	693	1053976	972	10.2246	1.23729	8.32516	IP_CpxR_vs_IN_CpxR_peak_86	gene-PSPTO_0968:CDS;gene-PSPTO_0967:Promoter;gene-PSPTO_0970:Promoter	PSPTO_0968:AE016853.1:1053295-1054756:-:581	PSPTO_0968(PSPTO_0968)	NA	NA	NA	ISPsy6, transposase [Pseudomonas syringae pv. tomato str. DC3000]	NA
AE016853.1	1065213	1065820	608	1065471	768	16.0494	1.36501	13.9023	IP_CpxR_vs_IN_CpxR_peak_87	gene-PSPTO_0981:Promoter;gene-PSPTO_0982:Promoter;gene-PSPTO_0980:Promoter	PSPTO_0981:AE016853.1:1065590-1067315:+:-74	PSPTO_0981(ilvB)	56;GO:0000287,molecular_function magnesium ion binding;GO:0003674,molecular_function molecular_function;GO:0003824,molecular_function catalytic activity;GO:0003984,molecular_function acetolactate synthase activity;GO:0005488,molecular_function binding;GO:0005575,cellular_component cellular_component;GO:0005622,cellular_component intracellular;GO:0005623,cellular_component cell;GO:0005737,cellular…	E2.2.1.6L, ilvB, ilvG, ilvI; acetolactate synthase I/II/III large subunit [EC:2.2.1.6]; K01652	map00290,map00650,map00660,map00770	acetolactate synthase, large subunit, biosynthetic type [Pseudomonas syringae pv. tomato str. DC3000]	NA
AE016853.1	1068382	1068664	283	1068634	662	4.70838	1.17685	3.21171	IP_CpxR_vs_IN_CpxR_peak_88	gene-PSPTO_0983:CDS;gene-PSPTO_0984:Promoter;gene-PSPTO_0985:Promoter	PSPTO_0984:AE016853.1:1069017-1069869:+:-494	PSPTO_0984(pssA-1)	NA	CHO1, pssA; CDP-diacylglycerol---serine O-phosphatidyltransferase [EC:2.7.8.8]; K17103	map00260,map00564	CDP-diacylglycerol--serine O-phosphatidyltransferase [Pseudomonas syringae pv. tomato str. DC3000]	NA
AE016853.1	1092475	1092745	271	1092676	717	8.18787	1.24454	6.41219	IP_CpxR_vs_IN_CpxR_peak_89	gene-PSPTO_1000:Promoter	PSPTO_1000:AE016853.1:1091888-1092608:-:-1	PSPTO_1000(PSPTO_1000)	24;GO:0003674,molecular_function molecular_function;GO:0003824,molecular_function catalytic activity;GO:0006629,biological_process lipid metabolic process;GO:0006644,biological_process phospholipid metabolic process;GO:0006793,biological_process phosphorus metabolic process;GO:0006796,biological_process phosphate-containing compound metabolic process;GO:0008150,biological_process biological_proce…	pcs; phosphatidylcholine synthase [EC:2.7.8.24]; K01004	map00564	CDP-alcohol phosphatidyltransferase family protein [Pseudomonas syringae pv. tomato str. DC3000]	NA
AE016853.1	1112218	1112450	233	1112432	903	4.89925	1.15325	3.38538	IP_CpxR_vs_IN_CpxR_peak_90	gene-PSPTO_1017:CDS;gene-PSPTO_1020:Promoter;gene-PSPTO_1019:Promoter	PSPTO_1017:AE016853.1:1112172-1112532:+:161	PSPTO_1017(PSPTO_1017)	NA	NA	NA	ISPsy5, Orf1 [Pseudomonas syringae pv. tomato str. DC3000]	NA
AE016853.1	1113999	1114685	687	1114202	991	6.94365	1.18306	5.26039	IP_CpxR_vs_IN_CpxR_peak_91	gene-PSPTO_1020:CDS	PSPTO_1021:AE016853.1:1114753-1115488:+:-411	PSPTO_1021(PSPTO_1021)	NA	NA	NA	NA	NA
AE016853.1	1134563	1135162	600	1134644	734	5.67987	1.18954	4.09774	IP_CpxR_vs_IN_CpxR_peak_92	gene-PSPTO_1034:CDS	PSPTO_1034:AE016853.1:1133502-1134654:+:1360	PSPTO_1034(wssI)	NA	NA	NA	cell morphology protein [Pseudomonas syringae pv. tomato str. DC3000]	NA
AE016853.1	1160431	1160998	568	1160578	975	3.66319	1.12073	2.27224	IP_CpxR_vs_IN_CpxR_peak_93	gene-PSPTO_1062:Promoter	PSPTO_1064:AE016853.1:1161593-1162319:-:1605	PSPTO_1064(PSPTO_1064)	NA	NA	NA	NA	NA
AE016853.1	1162414	1162849	436	1162630	1007	57.8916	1.7376	54.6663	IP_CpxR_vs_IN_CpxR_peak_94	gene-PSPTO_1066:Promoter;gene-PSPTO_t17:exon	PSPTO_t17:AE016853.1:1162587-1162664:-:33	PSPTO_t17(tRNA-Met-2)	NA	NA	NA	NA	NA
AE016853.1	1205095	1206051	957	1205515	1082	10.5839	1.22819	8.66617	IP_CpxR_vs_IN_CpxR_peak_95	gene-PSPTO_1095:CDS;gene-PSPTO_1097:Promoter;gene-PSPTO_1096:Promoter	PSPTO_1096:AE016853.1:1206075-1206885:+:-502	PSPTO_1096(PSPTO_1096)	NA	NA	NA	ISPsy4, transposition helper protein [Pseudomonas syringae pv. tomato str. DC3000]	NA
AE016853.1	1206383	1206776	394	1206569	946	11.228	1.2559	9.27926	IP_CpxR_vs_IN_CpxR_peak_96	gene-PSPTO_1097:Promoter;gene-PSPTO_1096:CDS	PSPTO_1096:AE016853.1:1206075-1206885:+:504	PSPTO_1096(PSPTO_1096)	NA	NA	NA	ISPsy4, transposition helper protein [Pseudomonas syringae pv. tomato str. DC3000]	NA
AE016853.1	1211334	1213105	1772	1212502	1007	10.2148	1.2324	8.31579	IP_CpxR_vs_IN_CpxR_peak_97	gene-PSPTO_1098:CDS	PSPTO_1098:AE016853.1:1211248-1212802:-:583	PSPTO_1098(PSPTO_1098)	NA	NA	NA	ISPsy5, transposase [Pseudomonas syringae pv. tomato str. DC3000]	NA
AE016853.1	1218676	1219932	1257	1219562	1064	78.6531	1.89042	74.8226	IP_CpxR_vs_IN_CpxR_peak_98	gene-PSPTO_t18:exon;gene-PSPTO_1104:Promoter;gene-PSPTO_1102:Promoter;gene-PSPTO_1103:Promoter	PSPTO_1104:AE016853.1:1218508-1219450:-:146	PSPTO_1104(prsA)	67;GO:0000287,molecular_function magnesium ion binding;GO:0003674,molecular_function molecular_function;GO:0003824,molecular_function catalytic activity;GO:0004749,molecular_function ribose phosphate diphosphokinase activity;GO:0005488,molecular_function binding;GO:0005575,cellular_component cellular_component;GO:0005622,cellular_component intracellular;GO:0005623,cellular_component cell;GO:00057…	PRPS, prsA; ribose-phosphate pyrophosphokinase [EC:2.7.6.1]; K00948	map00030,map00230	ribose-phosphate pyrophosphokinase [Pseudomonas syringae pv. tomato str. DC3000]	NA
AE016853.1	1244801	1245134	334	1244918	660	4.55942	1.1733	3.07723	IP_CpxR_vs_IN_CpxR_peak_99	gene-PSPTO_1130:Promoter;gene-PSPTO_1135:Promoter	PSPTO_5634:AE016853.1:1244570-1244858:+:397	PSPTO_5634(PSPTO_5634)	NA	NA	NA	conserved protein of unknown function [Pseudomonas syringae pv. tomato str. DC3000]	NA
AE016853.1	1255464	1255885	422	1255676	771	16.4649	1.37033	14.3025	IP_CpxR_vs_IN_CpxR_peak_100	gene-PSPTO_1147:Promoter;gene-PSPTO_1145:Promoter	PSPTO_1145:AE016853.1:1255027-1255612:-:-62	PSPTO_1145(PSPTO_1145)	NA	NA	NA	conserved protein of unknown function [Pseudomonas syringae pv. tomato str. DC3000]	NA
AE016853.1	1279553	1280447	895	1280164	1031	8.06381	1.19717	6.29641	IP_CpxR_vs_IN_CpxR_peak_101	gene-PSPTO_1167:Promoter;gene-PSPTO_1166:CDS	PSPTO_1166:AE016853.1:1279468-1280446:+:531	PSPTO_1166(PSPTO_1166)	NA	NA	NA	ISPssy, transposase [Pseudomonas syringae pv. tomato str. DC3000]	NA
AE016853.1	1280697	1281026	330	1280850	736	9.38547	1.26342	7.53246	IP_CpxR_vs_IN_CpxR_peak_102	gene-PSPTO_1167:Promoter	PSPTO_1167:AE016853.1:1281799-1282393:+:-938	PSPTO_1167(PSPTO_1167)	NA	NA	NA	conserved hypothetical protein [Pseudomonas syringae pv. tomato str. DC3000]	NA
AE016853.1	1281926	1282564	639	1282319	757	10.401	1.27714	8.4933	IP_CpxR_vs_IN_CpxR_peak_103	gene-PSPTO_1167:CDS	PSPTO_1167:AE016853.1:1281799-1282393:+:445	PSPTO_1167(PSPTO_1167)	NA	NA	NA	conserved hypothetical protein [Pseudomonas syringae pv. tomato str. DC3000]	NA
AE016853.1	1286241	1286464	224	1286359	657	3.91076	1.15629	2.49431	IP_CpxR_vs_IN_CpxR_peak_104	gene-PSPTO_1172:Promoter;gene-PSPTO_1169:Promoter;gene-PSPTO_1173:Promoter;gene-PSPTO_1171:Promoter;gene-PSPTO_1170:Promoter	PSPTO_1171:AE016853.1:1286389-1286875:+:-37	PSPTO_1171(PSPTO_1171)	69;GO:0000413,biological_process protein peptidyl-prolyl isomerization;GO:0003674,molecular_function molecular_function;GO:0003755,molecular_function peptidyl-prolyl cis-trans isomerase activity;GO:0003824,molecular_function catalytic activity;GO:0005488,molecular_function binding;GO:0005507,molecular_function copper ion binding;GO:0005515,molecular_function protein binding;GO:0005575,cellular_co…	NA	NA	peptidyl-prolyl cis-trans isomerase, FKBP-type [Pseudomonas syringae pv. tomato str. DC3000]	NA
AE016853.1	1293899	1294219	321	1294107	712	6.61609	1.21335	4.95761	IP_CpxR_vs_IN_CpxR_peak_105	gene-PSPTO_1177:Promoter	PSPTO_1179:AE016853.1:1294194-1294536:-:477	PSPTO_1179(PSPTO_1179)	NA	NA	NA	HopJ1 protein [Pseudomonas syringae pv. tomato str. DC3000]	NA
AE016853.1	1300009	1300867	859	1300614	959	6.2291	1.17372	4.60257	IP_CpxR_vs_IN_CpxR_peak_106	gene-PSPTO_1188:CDS	PSPTO_1188:AE016853.1:1299926-1300904:+:511	PSPTO_1188(PSPTO_1188)	NA	NA	NA	ISPssy, transposase [Pseudomonas syringae pv. tomato str. DC3000]	NA
AE016853.1	1301723	1302973	1251	1301852	1027	16.8529	1.31637	14.6767	IP_CpxR_vs_IN_CpxR_peak_107	gene-PSPTO_1189:CDS	PSPTO_1189:AE016853.1:1301654-1303208:-:860	PSPTO_1189(PSPTO_1189)	NA	NA	NA	ISPsy5, transposase [Pseudomonas syringae pv. tomato str. DC3000]	NA
AE016853.1	1310175	1310529	355	1310237	682	5.4218	1.19139	3.86148	IP_CpxR_vs_IN_CpxR_peak_108	gene-PSPTO_1195:CDS;gene-PSPTO_1194:Promoter	PSPTO_1194:AE016853.1:1307736-1309857:-:-494	PSPTO_1194(nfrB)	6;GO:0005575,cellular_component cellular_component;GO:0005623,cellular_component cell;GO:0005886,cellular_component plasma membrane;GO:0016020,cellular_component membrane;GO:0044464,cellular_component cell part;GO:0071944,cellular_component cell periphery	NA	NA	bacteriophage N4 adsorption protein B [Pseudomonas syringae pv. tomato str. DC3000]	NA
AE016853.1	1315454	1315703	250	1315620	684	5.61079	1.19552	4.03471	IP_CpxR_vs_IN_CpxR_peak_109	gene-PSPTO_1201:CDS;gene-PSPTO_1198:Promoter;gene-PSPTO_1203:Promoter;gene-PSPTO_1199:Promoter;gene-PSPTO_1197:Promoter;gene-PSPTO_1204:Promoter	PSPTO_1201:AE016853.1:1315455-1315788:-:210	PSPTO_1201(PSPTO_1201)	NA	NA	NA	lipoprotein, putative [Pseudomonas syringae pv. tomato str. DC3000]	NA
AE016853.1	1337721	1338783	1063	1338208	873	33.4477	1.55139	30.8087	IP_CpxR_vs_IN_CpxR_peak_110	gene-PSPTO_1221:CDS;gene-PSPTO_1222:Promoter	PSPTO_1221:AE016853.1:1338121-1338751:+:130	PSPTO_1221(PSPTO_1221)	NA	NA	NA	transporter, LysE family [Pseudomonas syringae pv. tomato str. DC3000]	NA
AE016853.1	1339438	1339917	480	1339699	743	10.9382	1.28954	9.00318	IP_CpxR_vs_IN_CpxR_peak_111	gene-PSPTO_1222:Promoter	PSPTO_1222:AE016853.1:1340117-1340312:+:-440	PSPTO_1222(PSPTO_1222)	NA	NA	NA	conserved domain protein [Pseudomonas syringae pv. tomato str. DC3000]	NA
AE016853.1	1343722	1344471	750	1344283	932	6.46137	1.18075	4.81601	IP_CpxR_vs_IN_CpxR_peak_112	gene-PSPTO_1227:CDS	PSPTO_1227:AE016853.1:1343972-1345526:+:124	PSPTO_1227(PSPTO_1227)	NA	NA	NA	ISPsy5, transposase [Pseudomonas syringae pv. tomato str. DC3000]	NA
AE016853.1	1344718	1345508	791	1345367	1005	22.0917	1.3819	19.755	IP_CpxR_vs_IN_CpxR_peak_113	gene-PSPTO_1227:CDS;gene-PSPTO_1229:Promoter	PSPTO_1228:AE016853.1:1345790-1346540:+:-677	PSPTO_1228(PSPTO_1228)	NA	NA	NA	NA	NA
AE016853.1	1347137	1347541	405	1347274	929	2.71948	1.1003	1.44209	IP_CpxR_vs_IN_CpxR_peak_114	gene-PSPTO_1229:CDS;gene-PSPTO_1231:Promoter	PSPTO_1230:AE016853.1:1347972-1348083:-:744	PSPTO_1230(PSPTO_1230)	NA	algA, xanB, rfbA, wbpW, pslB; mannose-1-phosphate guanylyltransferase / mannose-6-phosphate isomerase [EC:2.7.7.13 5.3.1.8]; K16011; manC, cpsB; mannose-1-phosphate guanylyltransferase [EC:2.7.7.13]; K00971	map00051,map00520,map02025	hypothetical protein PSPTO_1230 [Pseudomonas syringae pv. tomato str. DC3000]	NA
AE016853.1	1378713	1379036	324	1378838	671	3.93394	1.15514	2.51439	IP_CpxR_vs_IN_CpxR_peak_115	gene-PSPTO_1255:CDS;gene-PSPTO_1257:Promoter;gene-PSPTO_1256:Promoter;gene-PSPTO_1254:Promoter	PSPTO_1256:AE016853.1:1379351-1380533:+:-477	PSPTO_1256(PSPTO_1256)	6;GO:0005575,cellular_component cellular_component;GO:0005623,cellular_component cell;GO:0005886,cellular_component plasma membrane;GO:0016020,cellular_component membrane;GO:0044464,cellular_component cell part;GO:0071944,cellular_component cell periphery	aapQ, bztB; general L-amino acid transport system permease protein; K09970	map02010	amino acid ABC transporter, permease protein [Pseudomonas syringae pv. tomato str. DC3000]	NA
AE016853.1	1379505	1379999	495	1379577	684	6.48566	1.21536	4.83869	IP_CpxR_vs_IN_CpxR_peak_116	gene-PSPTO_1257:Promoter;gene-PSPTO_1256:CDS;gene-PSPTO_1254:Promoter	PSPTO_1256:AE016853.1:1379351-1380533:+:400	PSPTO_1256(PSPTO_1256)	6;GO:0005575,cellular_component cellular_component;GO:0005623,cellular_component cell;GO:0005886,cellular_component plasma membrane;GO:0016020,cellular_component membrane;GO:0044464,cellular_component cell part;GO:0071944,cellular_component cell periphery	aapQ, bztB; general L-amino acid transport system permease protein; K09970	map02010	amino acid ABC transporter, permease protein [Pseudomonas syringae pv. tomato str. DC3000]	NA
AE016853.1	1380644	1380889	246	1380764	652	3.85932	1.1555	2.44744	IP_CpxR_vs_IN_CpxR_peak_117	gene-PSPTO_1258:Promoter;gene-PSPTO_1260:Promoter;gene-PSPTO_1257:CDS	PSPTO_1257:AE016853.1:1380543-1381641:+:223	PSPTO_1257(PSPTO_1257)	12;GO:0005575,cellular_component cellular_component;GO:0005623,cellular_component cell;GO:0005886,cellular_component plasma membrane;GO:0005887,cellular_component integral component of plasma membrane;GO:0016020,cellular_component membrane;GO:0016021,cellular_component integral component of membrane;GO:0031224,cellular_component intrinsic component of membrane;GO:0031226,cellular_component intrin…	aapM, bztC; general L-amino acid transport system permease protein; K09971; glnP; glutamine transport system permease protein; K10037; gltK, aatM; glutamate/aspartate transport system permease protein; K10002	map02010,map02020	amino acid ABC transporter, permease protein [Pseudomonas syringae pv. tomato str. DC3000]	NA
AE016853.1	1392060	1392413	354	1392311	719	9.68495	1.27256	7.81427	IP_CpxR_vs_IN_CpxR_peak_118	gene-PSPTO_1268:Promoter	PSPTO_1268:AE016853.1:1389374-1392221:-:-15	PSPTO_1268(valS)	105;GO:0000287,molecular_function magnesium ion binding;GO:0002161,molecular_function aminoacyl-tRNA editing activity;GO:0003674,molecular_function molecular_function;GO:0003824,molecular_function catalytic activity;GO:0004812,molecular_function aminoacyl-tRNA ligase activity;GO:0004832,molecular_function valine-tRNA ligase activity;GO:0005488,molecular_function binding;GO:0005575,cellular_compon…	VARS, valS; valyl-tRNA synthetase [EC:6.1.1.9]; K01873	map00970	valyl-tRNA synthetase [Pseudomonas syringae pv. tomato str. DC3000]	NA
AE016853.1	1394848	1395249	402	1395045	695	7.52257	1.23543	5.79404	IP_CpxR_vs_IN_CpxR_peak_119	gene-PSPTO_1270:Promoter;gene-PSPTO_1272:Promoter;gene-PSPTO_1273:Promoter;gene-PSPTO_1271:Promoter	PSPTO_1271:AE016853.1:1393500-1394991:-:-57	PSPTO_1271(pepA)	81;GO:0001073,molecular_function transcription antitermination factor activity, DNA binding;GO:0003674,molecular_function molecular_function;GO:0003676,molecular_function nucleic acid binding;GO:0003677,molecular_function DNA binding;GO:0003824,molecular_function catalytic activity;GO:0004177,molecular_function aminopeptidase activity;GO:0005488,molecular_function binding;GO:0006139,biological_pr…	CARP, pepA; leucyl aminopeptidase [EC:3.4.11.1]; K01255	map00480	cytosol aminopeptidase [Pseudomonas syringae pv. tomato str. DC3000]	NA
AE016853.1	1397484	1398066	583	1397824	808	21.8721	1.43439	19.5411	IP_CpxR_vs_IN_CpxR_peak_120	gene-PSPTO_1274:CDS	PSPTO_1274:AE016853.1:1397611-1397824:-:49	PSPTO_1274(PSPTO_1274)	NA	NA	NA	cold shock domain family protein [Pseudomonas syringae pv. tomato str. DC3000]	NA
AE016853.1	1414929	1415245	317	1415113	691	7.14601	1.22833	5.44586	IP_CpxR_vs_IN_CpxR_peak_121	gene-PSPTO_1286:CDS;gene-PSPTO_1284:Promoter;gene-PSPTO_1288:Promoter;gene-PSPTO_1285:Promoter	PSPTO_1286:AE016853.1:1414615-1415158:-:71	PSPTO_1286(PSPTO_1286)	NA	NA	NA	RNA polymerase sigma-70 family protein [Pseudomonas syringae pv. tomato str. DC3000]	NA
AE016853.1	1416101	1416505	405	1416209	705	8.50616	1.25318	6.70718	IP_CpxR_vs_IN_CpxR_peak_122	gene-PSPTO_1287:CDS;gene-PSPTO_1288:Promoter;gene-PSPTO_1285:Promoter;gene-PSPTO_1286:Promoter	PSPTO_1287:AE016853.1:1415257-1416259:-:-43	PSPTO_1287(gap-1)	NA	GAPDH, gapA; glyceraldehyde 3-phosphate dehydrogenase [EC:1.2.1.12]; K00134	map00010,map00710,map05130,map05132	glyceraldehyde 3-phosphate dehydrogenase, type I [Pseudomonas syringae pv. tomato str. DC3000]	NA
AE016853.1	1421526	1428654	7129	1423152	1058	76.9925	1.87977	73.2137	IP_CpxR_vs_IN_CpxR_peak_123	gene-PSPTO_1295:Promoter;gene-PSPTO_1294:Promoter;gene-PSPTO_1293:CDS	PSPTO_1295:AE016853.1:1424834-1425995:+:255	PSPTO_1295(gltK)	NA	msmX, msmK, malK, sugC, ggtA, msiK; multiple sugar transport system ATP-binding protein; K10112	map02010	glucose ABC transporter, ATP-binding protein [Pseudomonas syringae pv. tomato str. DC3000]	NA
AE016853.1	1429676	1430141	466	1429988	689	4.62278	1.17086	3.13567	IP_CpxR_vs_IN_CpxR_peak_124	gene-PSPTO_1302:Promoter;gene-PSPTO_1299:Promoter;gene-PSPTO_1301:Promoter;gene-PSPTO_1300:CDS	PSPTO_1300:AE016853.1:1429650-1431120:+:258	PSPTO_1300(zwf-1)	62;GO:0003674,molecular_function molecular_function;GO:0003824,molecular_function catalytic activity;GO:0004345,molecular_function glucose-6-phosphate dehydrogenase activity;GO:0005488,molecular_function binding;GO:0005515,molecular_function protein binding;GO:0005575,cellular_component cellular_component;GO:0005622,cellular_component intracellular;GO:0005623,cellular_component cell;GO:0005737,ce…	G6PD, zwf; glucose-6-phosphate 1-dehydrogenase [EC:1.1.1.49 1.1.1.363]; K00036	map00030,map00480	glucose-6-phosphate 1-dehydrogenase [Pseudomonas syringae pv. tomato str. DC3000]	NA
AE016853.1	1431106	1432145	1040	1431310	729	9.3792	1.26476	7.52648	IP_CpxR_vs_IN_CpxR_peak_125	gene-PSPTO_1302:Promoter;gene-PSPTO_1301:CDS;gene-PSPTO_1299:Promoter;gene-PSPTO_1304:Promoter	PSPTO_1302:AE016853.1:1431848-1432523:+:-223	PSPTO_1302(eda-1)	22;GO:0003674,molecular_function molecular_function;GO:0003824,molecular_function catalytic activity;GO:0005488,molecular_function binding;GO:0005515,molecular_function protein binding;GO:0005575,cellular_component cellular_component;GO:0005622,cellular_component intracellular;GO:0005623,cellular_component cell;GO:0005737,cellular_component cytoplasm;GO:0005829,cellular_component cytosol;GO:00086…	eda; 2-dehydro-3-deoxyphosphogluconate aldolase / (4S)-4-hydroxy-2-oxoglutarate aldolase [EC:4.1.2.14 4.1.3.42]; K01625	map00030,map00630	4-hydroxy-2-oxoglutarate aldolase/2-dehydro-3-deoxyphosphogluconate [Pseudomonas syringae pv. tomato str. DC3000]	NA
AE016853.1	1442661	1442931	271	1442761	992	8.58402	1.20971	6.78096	IP_CpxR_vs_IN_CpxR_peak_126	gene-PSPTO_1309:Promoter;gene-PSPTO_1311:Promoter;gene-PSPTO_1313:Promoter;gene-PSPTO_1312:Promoter;gene-PSPTO_1310:CDS	PSPTO_1311:AE016853.1:1443184-1443562:+:-388	PSPTO_1311(PSPTO_1311)	NA	NA	NA	protein of unknown function [Pseudomonas syringae pv. tomato str. DC3000]	NA
AE016853.1	1446864	1447216	353	1446957	907	3.85038	1.12988	2.44036	IP_CpxR_vs_IN_CpxR_peak_127	gene-PSPTO_1315:CDS	PSPTO_1315:AE016853.1:1446345-1447323:-:283	PSPTO_1315(PSPTO_1315)	NA	NA	NA	ISPssy, transposase [Pseudomonas syringae pv. tomato str. DC3000]	NA
AE016853.1	1454972	1455267	296	1455164	718	7.17052	1.22393	5.4689	IP_CpxR_vs_IN_CpxR_peak_128	gene-PSPTO_1323:Promoter;gene-PSPTO_1325:Promoter;gene-PSPTO_1326:Promoter	PSPTO_1325:AE016853.1:1455217-1456159:+:-98	PSPTO_1325(cyoA)	104;GO:0003674,molecular_function molecular_function;GO:0003824,molecular_function catalytic activity;GO:0005215,molecular_function transporter activity;GO:0005488,molecular_function binding;GO:0005575,cellular_component cellular_component;GO:0005623,cellular_component cell;GO:0005886,cellular_component plasma membrane;GO:0005887,cellular_component integral component of plasma membrane;GO:0006091…	cyoA; cytochrome o ubiquinol oxidase subunit II [EC:7.1.1.3]; K02297	map00190	cytochrome o ubiquinol oxidase, subunit II [Pseudomonas syringae pv. tomato str. DC3000]	NA
AE016853.1	1456518	1457140	623	1457016	727	8.32867	1.24534	6.54238	IP_CpxR_vs_IN_CpxR_peak_129	gene-PSPTO_1328:Promoter;gene-PSPTO_1327:Promoter;gene-PSPTO_1326:CDS	PSPTO_1326:AE016853.1:1456162-1458175:+:666	PSPTO_1326(cyoB)	73;GO:0003674,molecular_function molecular_function;GO:0003824,molecular_function catalytic activity;GO:0005215,molecular_function transporter activity;GO:0005488,molecular_function binding;GO:0005507,molecular_function copper ion binding;GO:0005575,cellular_component cellular_component;GO:0005623,cellular_component cell;GO:0005886,cellular_component plasma membrane;GO:0005887,cellular_component …	cyoB; cytochrome o ubiquinol oxidase subunit I [EC:7.1.1.3]; K02298	map00190	cytochrome o ubiquinol oxidase, subunit I [Pseudomonas syringae pv. tomato str. DC3000]	NA
AE016853.1	1458259	1458518	260	1458395	674	4.08519	1.15886	2.65052	IP_CpxR_vs_IN_CpxR_peak_130	gene-PSPTO_1328:Promoter;gene-PSPTO_1329:Promoter;gene-PSPTO_1327:CDS;gene-PSPTO_1330:Promoter	PSPTO_1327:AE016853.1:1458178-1458811:+:210	PSPTO_1327(cyoC)	60;GO:0003674,molecular_function molecular_function;GO:0003824,molecular_function catalytic activity;GO:0005215,molecular_function transporter activity;GO:0005575,cellular_component cellular_component;GO:0005623,cellular_component cell;GO:0005886,cellular_component plasma membrane;GO:0005887,cellular_component integral component of plasma membrane;GO:0006091,biological_process generation of precu…	cyoC; cytochrome o ubiquinol oxidase subunit III; K02299	map00190	cytochrome o ubiquinol oxidase, subunit III [Pseudomonas syringae pv. tomato str. DC3000]	NA
AE016853.1	1507521	1507837	317	1507758	745	6.58517	1.20734	4.9303	IP_CpxR_vs_IN_CpxR_peak_131	gene-PSPTO_1372:Promoter;gene-PSPTO_1371:Promoter	PSPTO_1372:AE016853.1:1507845-1509306:+:-166	PSPTO_1372(hopAA1-1)	NA	NA	NA	type III effector HopAA1-1 [Pseudomonas syringae pv. tomato str. DC3000]	NA
AE016853.1	1524132	1529902	5771	1526090	1158	93.6644	1.95555	89.4855	IP_CpxR_vs_IN_CpxR_peak_132	gene-PSPTO_1386:Promoter;gene-PSPTO_1384:Promoter;gene-PSPTO_1385:Promoter;gene-PSPTO_1383:CDS	PSPTO_1385:AE016853.1:1527003-1527534:+:13	PSPTO_1385(hrpD)	NA	NA	NA	type III secretion protein HrpD [Pseudomonas syringae pv. tomato str. DC3000]	NA
AE016853.1	1530280	1531884	1605	1531857	817	3.98855	1.14077	2.56315	IP_CpxR_vs_IN_CpxR_peak_133	intergenic	PSPTO_1390:AE016853.1:1530985-1531189:+:96	PSPTO_1390(hrpT)	NA	NA	NA	type III secretion protein HrpT [Pseudomonas syringae pv. tomato str. DC3000]	NA
AE016853.1	1534413	1535162	750	1535000	695	5.03066	1.18008	3.5045	IP_CpxR_vs_IN_CpxR_peak_134	gene-PSPTO_1395:Promoter;gene-PSPTO_1393:Promoter;gene-PSPTO_1394:Promoter;gene-PSPTO_1396:CDS;gene-PSPTO_1392:Promoter	PSPTO_1395:AE016853.1:1534237-1534840:-:53	PSPTO_1395(hrcR)	NA	yscR, sctR, hrcR, ssaR; type III secretion protein R; K03226	map03070	type III secretion protein HrcR [Pseudomonas syringae pv. tomato str. DC3000]	NA
AE016853.1	1535944	1537027	1084	1536654	824	14.3005	1.32439	12.2257	IP_CpxR_vs_IN_CpxR_peak_135	gene-PSPTO_1399:CDS;gene-PSPTO_1395:Promoter;gene-PSPTO_1397:Promoter;gene-PSPTO_1398:Promoter;gene-PSPTO_1396:Promoter	PSPTO_1398:AE016853.1:1536003-1536573:-:88	PSPTO_1398(hrpP)	NA	NA	NA	type III secretion protein HrpP [Pseudomonas syringae pv. tomato str. DC3000]	NA
AE016853.1	1537651	1538172	522	1538081	733	6.27386	1.20264	4.64318	IP_CpxR_vs_IN_CpxR_peak_136	gene-PSPTO_1400:CDS;gene-PSPTO_1398:Promoter;gene-PSPTO_1399:Promoter	PSPTO_1400:AE016853.1:1537028-1538378:-:467	PSPTO_1400(hrcN)	NA	yscN, sctN, hrcN, ssaN; ATP synthase in type III secretion protein N [EC:7.4.2.8]; K03224	map03070	type III secretion cytoplasmic ATPase HrcN [Pseudomonas syringae pv. tomato str. DC3000]	NA
AE016853.1	1538727	1539415	689	1539037	705	6.46189	1.21121	4.81646	IP_CpxR_vs_IN_CpxR_peak_137	gene-PSPTO_1400:Promoter;gene-PSPTO_1401:CDS	PSPTO_1401:AE016853.1:1538374-1539367:-:296	PSPTO_1401(hrpQ)	NA	NA	NA	type III secretion protein HrpQ [Pseudomonas syringae pv. tomato str. DC3000]	NA
AE016853.1	1540607	1541291	685	1541140	680	3.16692	1.13217	1.83208	IP_CpxR_vs_IN_CpxR_peak_138	gene-PSPTO_1402:CDS;gene-PSPTO_1404:Promoter;gene-PSPTO_1401:Promoter	PSPTO_1402:AE016853.1:1539400-1541488:-:539	PSPTO_1402(hrcV)	NA	yscV, sctV, hrcV, ssaV, invA; type III secretion protein V; K03230	map03070	type III secretion protein HrcV [Pseudomonas syringae pv. tomato str. DC3000]	NA
AE016853.1	1541651	1542535	885	1542312	710	9.02039	1.26205	7.18888	IP_CpxR_vs_IN_CpxR_peak_139	gene-PSPTO_1405:Promoter;gene-PSPTO_1404:Promoter;gene-PSPTO_1403:CDS;gene-PSPTO_1402:Promoter	PSPTO_1403:AE016853.1:1541487-1542594:-:501	PSPTO_1403(hrpJ)	NA	yscW, sctW; type III secretion protein W; K04058	map03070	type III secretion protein HrpJ [Pseudomonas syringae pv. tomato str. DC3000]	NA
AE016853.1	1543287	1547628	4342	1543555	776	17.1685	1.37921	14.9806	IP_CpxR_vs_IN_CpxR_peak_140	gene-PSPTO_1405:CDS;gene-PSPTO_1403:Promoter	PSPTO_1406:AE016853.1:1545895-1547296:+:-438	PSPTO_1406(hopB1)	NA	NA	NA	type III effector HopB1 [Pseudomonas syringae pv. tomato str. DC3000]	NA
AE016853.1	1548345	1550422	2078	1548607	870	32.7891	1.54511	30.1682	IP_CpxR_vs_IN_CpxR_peak_141	gene-PSPTO_1409:Promoter;gene-PSPTO_1407:Promoter;gene-PSPTO_5622:CDS;gene-PSPTO_1408:Promoter	PSPTO_1409:AE016853.1:1549287-1550133:+:96	PSPTO_1409(PSPTO_1409)	NA	NA	NA	conserved protein of unknown function [Pseudomonas syringae pv. tomato str. DC3000]	NA
AE016853.1	1551608	1552001	394	1551846	777	13.9417	1.33044	11.8808	IP_CpxR_vs_IN_CpxR_peak_142	gene-PSPTO_1413:Promoter;gene-PSPTO_t19:exon;gene-PSPTO_1411:Promoter;gene-PSPTO_1412:Promoter	PSPTO_1411:AE016853.1:1551197-1551773:-:-31	PSPTO_1411(PSPTO_1411)	NA	NA	NA	protein of unknown function [Pseudomonas syringae pv. tomato str. DC3000]	NA
AE016853.1	1559231	1559468	238	1559267	906	4.7424	1.14968	3.24316	IP_CpxR_vs_IN_CpxR_peak_143	gene-PSPTO_1418:CDS;gene-PSPTO_1420:Promoter	PSPTO_1418:AE016853.1:1558204-1559665:-:316	PSPTO_1418(PSPTO_1418)	NA	NA	NA	ISPsy6, transposase [Pseudomonas syringae pv. tomato str. DC3000]	NA
AE016853.1	1560376	1560739	364	1560557	848	14.3891	1.32017	12.3102	IP_CpxR_vs_IN_CpxR_peak_144	gene-PSPTO_1421:Promoter;gene-PSPTO_1418:Promoter;gene-PSPTO_1422:Promoter;gene-PSPTO_1419:Promoter;gene-PSPTO_1420:Promoter	PSPTO_1419:AE016853.1:1559736-1560552:-:-5	PSPTO_1419(suhB)	NA	E3.1.3.25, IMPA, suhB; myo-inositol-1(or 4)-monophosphatase [EC:3.1.3.25]; K01092	map00521,map00562	inositol-1-monophosphatase [Pseudomonas syringae pv. tomato str. DC3000]	NA
AE016853.1	1565192	1565786	595	1565424	721	7.64	1.23292	5.90315	IP_CpxR_vs_IN_CpxR_peak_145	gene-PSPTO_1427:Promoter;gene-PSPTO_1426:CDS	PSPTO_1427:AE016853.1:1565639-1567502:+:-150	PSPTO_1427(hscA)	60;GO:0000166,molecular_function nucleotide binding;GO:0003674,molecular_function molecular_function;GO:0003824,molecular_function catalytic activity;GO:0005488,molecular_function binding;GO:0005524,molecular_function ATP binding;GO:0005575,cellular_component cellular_component;GO:0005622,cellular_component intracellular;GO:0005623,cellular_component cell;GO:0005737,cellular_component cytoplasm;G…	NA	NA	chaperone protein HscA [Pseudomonas syringae pv. tomato str. DC3000]	NA
AE016853.1	1568698	1569113	416	1568892	705	5.32993	1.18575	3.77709	IP_CpxR_vs_IN_CpxR_peak_146	gene-PSPTO_1432:Promoter;gene-PSPTO_1431:CDS;gene-PSPTO_1433:Promoter	PSPTO_1431:AE016853.1:1568617-1569766:+:288	PSPTO_1431(PSPTO_1431)	73;GO:0000049,molecular_function tRNA binding;GO:0000154,biological_process rRNA modification;GO:0001510,biological_process RNA methylation;GO:0002935,molecular_function tRNA (adenine-C2-)-methyltransferase activity;GO:0003674,molecular_function molecular_function;GO:0003676,molecular_function nucleic acid binding;GO:0003723,molecular_function RNA binding;GO:0003824,molecular_function catalytic a…	NA	NA	radical SAM enzyme, Cfr family [Pseudomonas syringae pv. tomato str. DC3000]	NA
AE016853.1	1577639	1578843	1205	1577845	936	10.8384	1.25171	8.90814	IP_CpxR_vs_IN_CpxR_peak_147	gene-PSPTO_1439:CDS;gene-PSPTO_1440:Promoter	PSPTO_1439:AE016853.1:1577529-1578990:-:749	PSPTO_1439(PSPTO_1439)	NA	NA	NA	ISPsy6, transposase [Pseudomonas syringae pv. tomato str. DC3000]	NA
AE016853.1	1587911	1588306	396	1588058	739	6.00762	1.196	4.39844	IP_CpxR_vs_IN_CpxR_peak_148	gene-PSPTO_1450:Promoter;gene-PSPTO_1449:Promoter;gene-PSPTO_1446:Promoter	PSPTO_1449:AE016853.1:1588106-1589576:+:2	PSPTO_1449(guaB)	91;GO:0003674,molecular_function molecular_function;GO:0003824,molecular_function catalytic activity;GO:0003938,molecular_function IMP dehydrogenase activity;GO:0005488,molecular_function binding;GO:0005515,molecular_function protein binding;GO:0005575,cellular_component cellular_component;GO:0005622,cellular_component intracellular;GO:0005623,cellular_component cell;GO:0005737,cellular_component…	IMPDH, guaB; IMP dehydrogenase [EC:1.1.1.205]; K00088	map00230,map00983	inosine-5-monophosphate dehydrogenase [Pseudomonas syringae pv. tomato str. DC3000]	NA
AE016853.1	1617156	1617477	322	1617313	707	3.8096	1.14747	2.40321	IP_CpxR_vs_IN_CpxR_peak_149	gene-PSPTO_1473:Promoter;gene-PSPTO_1470:Promoter;gene-PSPTO_1471:CDS;gene-PSPTO_1472:Promoter	PSPTO_1471:AE016853.1:1616530-1617343:-:27	PSPTO_1471(PSPTO_1471)	6;GO:0005575,cellular_component cellular_component;GO:0005623,cellular_component cell;GO:0005886,cellular_component plasma membrane;GO:0016020,cellular_component membrane;GO:0044464,cellular_component cell part;GO:0071944,cellular_component cell periphery	NA	NA	membrane protein, putative [Pseudomonas syringae pv. tomato str. DC3000]	NA
AE016853.1	1618921	1621022	2102	1619172	834	15.6986	1.34225	13.5663	IP_CpxR_vs_IN_CpxR_peak_150	gene-PSPTO_1474:Promoter;gene-PSPTO_1475:Promoter;gene-PSPTO_1473:Promoter;gene-PSPTO_1476:Promoter;gene-PSPTO_1471:Promoter	PSPTO_1475:AE016853.1:1619991-1620744:+:-20	PSPTO_1475(trmD)	62;GO:0000287,molecular_function magnesium ion binding;GO:0001510,biological_process RNA methylation;GO:0002939,biological_process tRNA N1-guanine methylation;GO:0003674,molecular_function molecular_function;GO:0003824,molecular_function catalytic activity;GO:0005488,molecular_function binding;GO:0005515,molecular_function protein binding;GO:0005575,cellular_component cellular_component;GO:000562…	NA	NA	tRNA (guanine-N1)-methyltransferase [Pseudomonas syringae pv. tomato str. DC3000]	NA
AE016853.1	1621292	1621642	351	1621544	917	6.82235	1.18895	5.14815	IP_CpxR_vs_IN_CpxR_peak_151	gene-PSPTO_1477:CDS;gene-PSPTO_1478:Promoter	PSPTO_1476:AE016853.1:1620788-1621139:+:678	PSPTO_1476(rplS)	74;GO:0000027,biological_process ribosomal large subunit assembly;GO:0003674,molecular_function molecular_function;GO:0003676,molecular_function nucleic acid binding;GO:0003723,molecular_function RNA binding;GO:0003735,molecular_function structural constituent of ribosome;GO:0005198,molecular_function structural molecule activity;GO:0005488,molecular_function binding;GO:0005575,cellular_component…	RP-L19, MRPL19, rplS; large subunit ribosomal protein L19; K02884	map03010	ribosomal protein L19 [Pseudomonas syringae pv. tomato str. DC3000]	NA
AE016853.1	1621874	1622367	494	1621975	951	3.66615	1.12242	2.27497	IP_CpxR_vs_IN_CpxR_peak_152	gene-PSPTO_1479:Promoter;gene-PSPTO_1477:CDS;gene-PSPTO_1478:Promoter	PSPTO_1477:AE016853.1:1621272-1622733:-:613	PSPTO_1477(PSPTO_1477)	NA	NA	NA	ISPsy6, transposase [Pseudomonas syringae pv. tomato str. DC3000]	NA
AE016853.1	1656898	1657193	296	1657019	748	7.09907	1.21737	5.40351	IP_CpxR_vs_IN_CpxR_peak_153	gene-PSPTO_1500:Promoter;gene-PSPTO_1501:Promoter	PSPTO_1500:AE016853.1:1657244-1658126:+:-199	PSPTO_1500(prfB)	51;GO:0003674,molecular_function molecular_function;GO:0003676,molecular_function nucleic acid binding;GO:0003723,molecular_function RNA binding;GO:0003747,molecular_function translation release factor activity;GO:0005488,molecular_function binding;GO:0005575,cellular_component cellular_component;GO:0005622,cellular_component intracellular;GO:0005623,cellular_component cell;GO:0005737,cellular_co…	NA	NA	protein of unknown function [Pseudomonas syringae pv. tomato str. DC3000]	NA
AE016853.1	1660754	1660986	233	1660934	718	4.39069	1.16127	2.92583	IP_CpxR_vs_IN_CpxR_peak_154	gene-PSPTO_1503:CDS;gene-PSPTO_1504:Promoter	PSPTO_1503:AE016853.1:1660643-1661921:+:226	PSPTO_1503(PSPTO_1503)	NA	NA	NA	conserved protein of unknown function [Pseudomonas syringae pv. tomato str. DC3000]	NA
AE016853.1	1669671	1669946	276	1669774	793	6.17017	1.19181	4.54768	IP_CpxR_vs_IN_CpxR_peak_155	gene-PSPTO_1512:Promoter;gene-PSPTO_1511:CDS;gene-PSPTO_1513:Promoter	PSPTO_1512:AE016853.1:1669951-1670821:+:-143	PSPTO_1512(PSPTO_1512)	NA	NA	NA	conserved hypothetical protein [Pseudomonas syringae pv. tomato str. DC3000]	NA
AE016853.1	1693238	1694493	1256	1693488	823	20.3654	1.40949	18.0779	IP_CpxR_vs_IN_CpxR_peak_156	gene-PSPTO_5651:exon;gene-PSPTO_1535:Promoter;gene-PSPTO_1532:Promoter;gene-PSPTO_1534:Promoter;gene-PSPTO_1533:Promoter	PSPTO_1534:AE016853.1:1693556-1694300:+:309	PSPTO_1534(rpsB)	73;GO:0000028,biological_process ribosomal small subunit assembly;GO:0003674,molecular_function molecular_function;GO:0003735,molecular_function structural constituent of ribosome;GO:0005198,molecular_function structural molecule activity;GO:0005488,molecular_function binding;GO:0005575,cellular_component cellular_component;GO:0005622,cellular_component intracellular;GO:0005623,cellular_component…	RP-S2, MRPS2, rpsB; small subunit ribosomal protein S2; K02967	map03010	ribosomal protein S2 [Pseudomonas syringae pv. tomato str. DC3000]	NA
AE016853.1	1696890	1697114	225	1696953	725	4.88933	1.17258	3.37614	IP_CpxR_vs_IN_CpxR_peak_157	gene-PSPTO_1538:CDS;gene-PSPTO_1540:Promoter;gene-PSPTO_1539:Promoter	PSPTO_1538:AE016853.1:1696873-1697629:+:128	PSPTO_1538(uppS)	66;GO:0000270,biological_process peptidoglycan metabolic process;GO:0000287,molecular_function magnesium ion binding;GO:0002094,molecular_function polyprenyltransferase activity;GO:0003674,molecular_function molecular_function;GO:0003824,molecular_function catalytic activity;GO:0004659,molecular_function prenyltransferase activity;GO:0005488,molecular_function binding;GO:0005575,cellular_componen…	uppS; undecaprenyl diphosphate synthase [EC:2.5.1.31]; K00806	map00550,map00900	undecaprenyl diphosphate synthase [Pseudomonas syringae pv. tomato str. DC3000]	NA
AE016853.1	1700134	1700371	238	1700229	687	4.83992	1.17655	3.33179	IP_CpxR_vs_IN_CpxR_peak_158	gene-PSPTO_1541:CDS;gene-PSPTO_1542:Promoter	PSPTO_1541:AE016853.1:1699748-1701101:+:504	PSPTO_1541(PSPTO_1541)	70;GO:0000988,molecular_function obsolete transcription factor activity, protein binding;GO:0000989,molecular_function obsolete transcription factor activity, transcription factor binding;GO:0003674,molecular_function molecular_function;GO:0003824,molecular_function catalytic activity;GO:0004175,molecular_function endopeptidase activity;GO:0004222,molecular_function metalloendopeptidase activity;…	rseP; regulator of sigma E protease [EC:3.4.24.-]; K11749	map04112	membrane-associated zinc metalloprotease, putative [Pseudomonas syringae pv. tomato str. DC3000]	NA
AE016853.1	1700679	1702674	1996	1701198	853	26.1025	1.47266	23.6578	IP_CpxR_vs_IN_CpxR_peak_159	gene-PSPTO_1542:CDS	PSPTO_1542:AE016853.1:1701188-1703576:+:488	PSPTO_1542(PSPTO_1542)	43;GO:0005575,cellular_component cellular_component;GO:0005623,cellular_component cell;GO:0008104,biological_process protein localization;GO:0008150,biological_process biological_process;GO:0009279,cellular_component cell outer membrane;GO:0009987,biological_process cellular process;GO:0016020,cellular_component membrane;GO:0016043,biological_process cellular component organization;GO:0019867,cel…	NA	NA	outer membrane protein [Pseudomonas syringae pv. tomato str. DC3000]	NA
AE016853.1	1702962	1704611	1650	1703249	729	8.46806	1.24763	6.67257	IP_CpxR_vs_IN_CpxR_peak_160	gene-PSPTO_1544:Promoter;gene-PSPTO_1543:Promoter;gene-PSPTO_1542:CDS	PSPTO_1543:AE016853.1:1703621-1704125:+:165	PSPTO_1543(PSPTO_1543)	NA	NA	NA	outer membrane protein OmpH, putative [Pseudomonas syringae pv. tomato str. DC3000]	NA
AE016853.1	1705605	1706042	438	1705984	696	3.65128	1.14438	2.2621	IP_CpxR_vs_IN_CpxR_peak_161	gene-PSPTO_1547:Promoter;gene-PSPTO_1548:Promoter;gene-PSPTO_1546:CDS	PSPTO_1546:AE016853.1:1705729-1706506:+:94	PSPTO_1546(lpxA)	51;GO:0003674,molecular_function molecular_function;GO:0003824,molecular_function catalytic activity;GO:0005488,molecular_function binding;GO:0005515,molecular_function protein binding;GO:0005575,cellular_component cellular_component;GO:0005622,cellular_component intracellular;GO:0005623,cellular_component cell;GO:0005737,cellular_component cytoplasm;GO:0005829,cellular_component cytosol;GO:00059…	lpxA; UDP-N-acetylglucosamine acyltransferase [EC:2.3.1.129]; K00677	map00540,map01503	acyl-[acyl-carrier-protein]--UDP-N-acetylglucosamine O-acyltransferase [Pseudomonas syringae pv. tomato str. DC3000]	NA
AE016853.1	1714433	1714722	290	1714559	759	8.684	1.24599	6.87433	IP_CpxR_vs_IN_CpxR_peak_162	gene-PSPTO_1553:Promoter;gene-PSPTO_1552:Promoter	PSPTO_1552:AE016853.1:1714733-1716365:+:-156	PSPTO_1552(pyrG)	82;GO:0003674,molecular_function molecular_function;GO:0003824,molecular_function catalytic activity;GO:0003883,molecular_function CTP synthase activity;GO:0005488,molecular_function binding;GO:0005515,molecular_function protein binding;GO:0005575,cellular_component cellular_component;GO:0005622,cellular_component intracellular;GO:0005623,cellular_component cell;GO:0005737,cellular_component cyto…	pyrG, CTPS; CTP synthase [EC:6.3.4.2]; K01937	map00240	CTP synthase [Pseudomonas syringae pv. tomato str. DC3000]	NA
AE016853.1	1720654	1720908	255	1720845	745	5.43311	1.18249	3.87189	IP_CpxR_vs_IN_CpxR_peak_163	gene-PSPTO_1558:Promoter;gene-PSPTO_1557:Promoter;gene-PSPTO_1559:Promoter	PSPTO_1557:AE016853.1:1719848-1720745:-:-35	PSPTO_1557(PSPTO_1557)	NA	NA	NA	transcriptional regulator, LysR family [Pseudomonas syringae pv. tomato str. DC3000]	NA
AE016853.1	1726896	1727479	584	1727203	757	7.05206	1.21497	5.36075	IP_CpxR_vs_IN_CpxR_peak_164	gene-PSPTO_5652:Promoter;gene-PSPTO_1567:Promoter;gene-PSPTO_1565:CDS	PSPTO_1565:AE016853.1:1727079-1728087:+:108	PSPTO_1565(rpoS)	72;GO:0000988,molecular_function obsolete transcription factor activity, protein binding;GO:0000990,molecular_function obsolete transcription factor activity, core RNA polymerase binding;GO:0001000,molecular_function bacterial-type RNA polymerase core enzyme binding;GO:0001121,biological_process bacterial transcription;GO:0001123,biological_process transcription initiation from bacterial-type RNA…	rpoS; RNA polymerase nonessential primary-like sigma factor; K03087	map02026,map05111	RNA polymerase sigma-38 factor [Pseudomonas syringae pv. tomato str. DC3000]	NA
AE016853.1	1729014	1729904	891	1729443	976	10.3544	1.23865	8.44864	IP_CpxR_vs_IN_CpxR_peak_165	gene-PSPTO_1567:CDS;gene-PSPTO_1566:Promoter	PSPTO_1567:AE016853.1:1728649-1730110:+:809	PSPTO_1567(PSPTO_1567)	NA	NA	NA	ISPsy6, transposase [Pseudomonas syringae pv. tomato str. DC3000]	NA
AE016853.1	1731130	1731547	418	1731246	758	7.21013	1.21796	5.50609	IP_CpxR_vs_IN_CpxR_peak_166	gene-PSPTO_1571:Promoter;gene-PSPTO_1570:Promoter;gene-PSPTO_1568:Promoter	PSPTO_5620:AE016853.1:1731271-1731397:-:59	PSPTO_5620(PSPTO_5620)	NA	NA	NA	PSPTO5620 [Pseudomonas syringae pv. tomato str. DC3000]	NA
AE016853.1	1768294	1768926	633	1768513	822	16.3784	1.35497	14.2197	IP_CpxR_vs_IN_CpxR_peak_167	gene-PSPTO_1613:Promoter;gene-PSPTO_1614:Promoter;gene-PSPTO_1611:Promoter	PSPTO_1613:AE016853.1:1768629-1769010:+:-19	PSPTO_1613(PSPTO_1613)	NA	NA	NA	transcriptional regulator, LuxR family [Pseudomonas syringae pv. tomato str. DC3000]	NA
AE016853.1	1769983	1770488	506	1770071	728	6.3265	1.20455	4.69233	IP_CpxR_vs_IN_CpxR_peak_168	gene-PSPTO_1615:Promoter	PSPTO_1615:AE016853.1:1770749-1771622:+:-514	PSPTO_1615(PSPTO_1615)	NA	NA	NA	hypothetical protein PSPTO_1615 [Pseudomonas syringae pv. tomato str. DC3000]	NA
AE016853.1	1778128	1778866	739	1778482	1258	122.603	2.10867	117.774	IP_CpxR_vs_IN_CpxR_peak_169	gene-PSPTO_1621:Promoter;gene-PSPTO_5669:exon;gene-PSPTO_1623:Promoter;gene-PSPTO_1622:Promoter;gene-PSPTO_1620:Promoter	PSPTO_5669:AE016853.1:1778382-1778751:-:254	PSPTO_5669(PSPTO_5669)	NA	NA	NA	NA	NA
AE016853.1	1802426	1802874	449	1802500	738	2.88994	1.11843	1.58981	IP_CpxR_vs_IN_CpxR_peak_170	gene-PSPTO_1643:Promoter;gene-PSPTO_1646:Promoter;gene-PSPTO_1645:Promoter;gene-PSPTO_1644:CDS	PSPTO_1645:AE016853.1:1803025-1803460:+:-375	PSPTO_1645(PSPTO_1645)	71;GO:0001067,molecular_function regulatory region nucleic acid binding;GO:0003674,molecular_function molecular_function;GO:0003676,molecular_function nucleic acid binding;GO:0003677,molecular_function DNA binding;GO:0003700,molecular_function DNA-binding transcription factor activity;GO:0005488,molecular_function binding;GO:0006355,biological_process regulation of transcription, DNA-templated;GO…	NA	NA	transcriptional regulator, MarR family [Pseudomonas syringae pv. tomato str. DC3000]	NA
AE016853.1	1824501	1826234	1734	1825431	1067	12.9181	1.26106	10.9004	IP_CpxR_vs_IN_CpxR_peak_171	gene-PSPTO_1658:Promoter;gene-PSPTO_1660:Promoter;gene-PSPTO_1659:CDS	PSPTO_1658:AE016853.1:1824435-1825245:-:-122	PSPTO_1658(PSPTO_1658)	NA	NA	NA	ISPsy4, transposition helper protein [Pseudomonas syringae pv. tomato str. DC3000]	NA
AE016853.1	1831104	1831369	266	1831163	708	3.6985	1.14435	2.30439	IP_CpxR_vs_IN_CpxR_peak_172	gene-PSPTO_1662:Promoter;gene-PSPTO_1661:CDS	PSPTO_1661:AE016853.1:1830030-1831278:-:42	PSPTO_1661(nrdB)	NA	E1.17.4.1B, nrdB, nrdF; ribonucleoside-diphosphate reductase beta chain [EC:1.17.4.1]; K00526	map00230,map00240,map03400	ribonucleoside-diphosphate reductase, beta subunit [Pseudomonas syringae pv. tomato str. DC3000]	NA
AE016853.1	1849234	1850883	1650	1849882	830	18.3756	1.38059	16.1481	IP_CpxR_vs_IN_CpxR_peak_173	gene-PSPTO_1680:Promoter;gene-PSPTO_1679:CDS;gene-PSPTO_1677:Promoter	PSPTO_1679:AE016853.1:1849723-1850401:+:335	PSPTO_1679(PSPTO_1679)	62;GO:0000976,molecular_function transcription regulatory region sequence-specific DNA binding;GO:0001067,molecular_function regulatory region nucleic acid binding;GO:0001130,molecular_function bacterial-type RNA polymerase transcription factor activity, sequence-specific DNA binding;GO:0001216,molecular_function bacterial-type RNA polymerase transcriptional activator activity, sequence-specific …	phoP; two-component system, OmpR family, response regulator PhoP; K07660	map01503,map02020	transcriptional regulatory protein PhoP, putative [Pseudomonas syringae pv. tomato str. DC3000]	NA
AE016853.1	1861283	1861516	234	1861397	740	6.87443	1.21411	5.19578	IP_CpxR_vs_IN_CpxR_peak_174	gene-PSPTO_1693:Promoter;gene-PSPTO_1692:Promoter;gene-PSPTO_1691:Promoter	PSPTO_1692:AE016853.1:1861464-1862367:+:-65	PSPTO_1692(cysM)	59;GO:0000096,biological_process sulfur amino acid metabolic process;GO:0000097,biological_process sulfur amino acid biosynthetic process;GO:0003674,molecular_function molecular_function;GO:0003824,molecular_function catalytic activity;GO:0004124,molecular_function cysteine synthase activity;GO:0005488,molecular_function binding;GO:0005575,cellular_component cellular_component;GO:0005622,cellular…	cysM; S-sulfo-L-cysteine synthase (O-acetyl-L-serine-dependent) [EC:2.5.1.144]; K12339	map00270	cysteine synthase B [Pseudomonas syringae pv. tomato str. DC3000]	NA
AE016853.1	1870924	1871164	241	1871072	721	5.44291	1.18605	3.88101	IP_CpxR_vs_IN_CpxR_peak_175	gene-PSPTO_1700:Promoter;gene-PSPTO_1699:Promoter;gene-PSPTO_1701:Promoter;gene-PSPTO_1698:Promoter;gene-PSPTO_1702:Promoter	PSPTO_1701:AE016853.1:1871178-1872279:+:-134	PSPTO_1701(PSPTO_1701)	NA	NA	NA	conserved protein of unknown function [Pseudomonas syringae pv. tomato str. DC3000]	NA
AE016853.1	1875021	1876251	1231	1875247	820	11.5609	1.28334	9.59892	IP_CpxR_vs_IN_CpxR_peak_176	gene-PSPTO_1705:CDS;gene-PSPTO_1706:Promoter	PSPTO_1706:AE016853.1:1875976-1876522:+:-340	PSPTO_1706(PSPTO_1706)	NA	NA	NA	lipoprotein, putative [Pseudomonas syringae pv. tomato str. DC3000]	NA
AE016853.1	1891779	1892335	557	1891983	1025	63.6988	1.78124	60.3269	IP_CpxR_vs_IN_CpxR_peak_177	gene-PSPTO_1724:Promoter;gene-PSPTO_1721:Promoter;gene-PSPTO_1720:Promoter;gene-PSPTO_1723:Promoter	PSPTO_1721:AE016853.1:1891474-1891954:-:-102	PSPTO_1721(PSPTO_1721)	NA	NA	NA	conserved domain protein [Pseudomonas syringae pv. tomato str. DC3000]	NA
AE016853.1	1920625	1922780	2156	1920890	1013	31.4499	1.48003	28.8705	IP_CpxR_vs_IN_CpxR_peak_178	gene-PSPTO_1749:CDS;gene-PSPTO_1750:Promoter	PSPTO_1750:AE016853.1:1921116-1922808:+:586	PSPTO_1750(rpsA)	108;GO:0000028,biological_process ribosomal small subunit assembly;GO:0003674,molecular_function molecular_function;GO:0003676,molecular_function nucleic acid binding;GO:0003723,molecular_function RNA binding;GO:0003729,molecular_function mRNA binding;GO:0003735,molecular_function structural constituent of ribosome;GO:0005198,molecular_function structural molecule activity;GO:0005488,molecular_fu…	RP-S1, rpsA; small subunit ribosomal protein S1; K02945	map03010	ribosomal protein S1 [Pseudomonas syringae pv. tomato str. DC3000]	NA
AE016853.1	1923340	1923882	543	1923716	733	9.17292	1.26012	7.33247	IP_CpxR_vs_IN_CpxR_peak_179	gene-PSPTO_1754:Promoter;gene-PSPTO_1753:Promoter	PSPTO_1752:AE016853.1:1923444-1923687:+:166	PSPTO_1752(PSPTO_1752)	NA	NA	NA	hypothetical protein PSPTO_1752 [Pseudomonas syringae pv. tomato str. DC3000]	NA
AE016853.1	1925579	1925919	341	1925698	720	5.30282	1.18297	3.75298	IP_CpxR_vs_IN_CpxR_peak_180	gene-PSPTO_1754:Promoter;gene-PSPTO_1755:Promoter	PSPTO_1754:AE016853.1:1925714-1926695:+:34	PSPTO_1754(PSPTO_1754)	NA	galE, GALE; UDP-glucose 4-epimerase [EC:5.1.3.2]; K01784	map00052,map00520	UDP-glucose 4-epimerase, putative [Pseudomonas syringae pv. tomato str. DC3000]	NA
AE016853.1	1943645	1944064	420	1943824	743	6.31181	1.20192	4.67872	IP_CpxR_vs_IN_CpxR_peak_181	gene-PSPTO_1775:Promoter;gene-PSPTO_1772:Promoter;gene-PSPTO_1774:CDS	PSPTO_1775:AE016853.1:1943996-1945685:+:-142	PSPTO_1775(PSPTO_1775)	142;GO:0000027,biological_process ribosomal large subunit assembly;GO:0003674,molecular_function molecular_function;GO:0003676,molecular_function nucleic acid binding;GO:0003723,molecular_function RNA binding;GO:0003724,molecular_function RNA helicase activity;GO:0003725,molecular_function double-stranded RNA binding;GO:0003727,molecular_function single-stranded RNA binding;GO:0003824,molecular_f…	deaD, cshA; ATP-dependent RNA helicase DeaD [EC:3.6.4.13]; K05592	map03018	ATP-dependent RNA helicase, DEAD box family [Pseudomonas syringae pv. tomato str. DC3000]	NA
AE016853.1	1955955	1956346	392	1956273	788	13.9989	1.32855	11.9364	IP_CpxR_vs_IN_CpxR_peak_182	gene-PSPTO_1787:Promoter;gene-PSPTO_t22:Promoter;gene-PSPTO_1785:Promoter;gene-PSPTO_t23:Promoter	PSPTO_t21:AE016853.1:1956174-1956250:+:-24	PSPTO_t21(tRNA-Gly-2)	NA	NA	NA	NA	NA
AE016853.1	1977295	1977742	448	1977595	2648	33.1709	1.27623	30.5393	IP_CpxR_vs_IN_CpxR_peak_183	gene-PSPTO_1810:Promoter;gene-PSPTO_1806:CDS;gene-PSPTO_1805:Promoter;gene-PSPTO_1803:Promoter	PSPTO_1806:AE016853.1:1977170-1977848:-:330	PSPTO_1806(PSPTO_1806)	NA	cpxR; two-component system, OmpR family, response regulator CpxR; K07662	map01503,map02020	DNA-binding response regulator [Pseudomonas syringae pv. tomato str. DC3000]	NA
AE016853.1	1994457	1994848	392	1994680	905	29.8445	1.49819	27.3108	IP_CpxR_vs_IN_CpxR_peak_184	gene-PSPTO_1828:Promoter;gene-PSPTO_1827:Promoter;gene-PSPTO_1826:Promoter	PSPTO_1826:AE016853.1:1994883-1995660:+:-231	PSPTO_1826(PSPTO_1826)	NA	aotJ; arginine/ornithine transport system substrate-binding protein; K10022; artI; arginine transport system substrate-binding protein; K09997	map02010	arginine/ornithine ABC transporter, periplasmic arginine/ornithine-binding protein [Pseudomonas syringae pv. tomato str. DC3000]	NA
AE016853.1	2008800	2009090	291	2008896	728	6.64065	1.21121	4.98056	IP_CpxR_vs_IN_CpxR_peak_185	gene-PSPTO_1841:Promoter;gene-PSPTO_1839:Promoter;gene-PSPTO_1842:Promoter;gene-PSPTO_1840:CDS	PSPTO_1840:AE016853.1:2008799-2008958:-:13	PSPTO_1840(PSPTO_1840)	NA	NA	NA	hypothetical protein PSPTO_1840 [Pseudomonas syringae pv. tomato str. DC3000]	NA
AE016853.1	2014670	2015358	689	2014961	1077	80.275	1.89624	76.4011	IP_CpxR_vs_IN_CpxR_peak_186	gene-PSPTO_t26:Promoter;gene-PSPTO_t25:Promoter;gene-PSPTO_1846:Promoter	PSPTO_t25:AE016853.1:2015009-2015086:+:4	PSPTO_t25(tRNA-Arg-2)	NA	NA	NA	NA	NA
AE016853.1	2037115	2037343	229	2037316	688	3.83406	1.15033	2.42544	IP_CpxR_vs_IN_CpxR_peak_187	gene-PSPTO_1861:Promoter;gene-PSPTO_1862:Promoter;gene-PSPTO_1863:CDS	PSPTO_1863:AE016853.1:2036535-2037396:-:167	PSPTO_1863(PSPTO_1863)	NA	NA	NA	hydrolase, alpha/beta fold family [Pseudomonas syringae pv. tomato str. DC3000]	NA
AE016853.1	2052078	2052794	717	2052624	803	15.3771	1.34544	13.2575	IP_CpxR_vs_IN_CpxR_peak_188	gene-PSPTO_1881:Promoter;gene-PSPTO_1879:CDS;gene-PSPTO_1880:Promoter	PSPTO_1879:AE016853.1:2051887-2052739:-:303	PSPTO_1879(PSPTO_1879)	NA	NA	NA	transcriptional regulator, LysR family [Pseudomonas syringae pv. tomato str. DC3000]	NA
AE016853.1	2107092	2107530	439	2107306	710	6.34177	1.20777	4.70537	IP_CpxR_vs_IN_CpxR_peak_189	gene-PSPTO_1927:Promoter;gene-PSPTO_1923:CDS	PSPTO_1923:AE016853.1:2106562-2107309:-:-1	PSPTO_1923(PSPTO_1923)	37;GO:0000166,molecular_function nucleotide binding;GO:0001539,biological_process cilium or flagellum-dependent cell motility;GO:0003674,molecular_function molecular_function;GO:0005488,molecular_function binding;GO:0006928,biological_process movement of cell or subcellular component;GO:0008144,molecular_function drug binding;GO:0008150,biological_process biological_process;GO:0009987,biological_…	ycgR; flagellar brake protein; K21087	map02026	conserved protein of unknown function [Pseudomonas syringae pv. tomato str. DC3000]	NA
AE016853.1	2111199	2111549	351	2111505	894	6.46107	1.18496	4.81574	IP_CpxR_vs_IN_CpxR_peak_190	gene-PSPTO_1930:Promoter;gene-PSPTO_1931:Promoter;gene-PSPTO_1929:CDS	PSPTO_1929:AE016853.1:2111106-2112567:+:267	PSPTO_1929(PSPTO_1929)	NA	NA	NA	ISPsy6, transposase [Pseudomonas syringae pv. tomato str. DC3000]	NA
AE016853.1	2111868	2112530	663	2111901	887	5.41214	1.16534	3.85243	IP_CpxR_vs_IN_CpxR_peak_191	gene-PSPTO_1932:Promoter;gene-PSPTO_1930:Promoter;gene-PSPTO_1931:Promoter;gene-PSPTO_1929:CDS	PSPTO_1930:AE016853.1:2112743-2113211:+:-544	PSPTO_1930(cynS)	28;GO:0003674,molecular_function molecular_function;GO:0003824,molecular_function catalytic activity;GO:0005575,cellular_component cellular_component;GO:0005622,cellular_component intracellular;GO:0005623,cellular_component cell;GO:0005737,cellular_component cytoplasm;GO:0006082,biological_process organic acid metabolic process;GO:0006807,biological_process nitrogen compound metabolic process;GO:…	cynS; cyanate lyase [EC:4.2.1.104]; K01725	map00910	cyanate lyase [Pseudomonas syringae pv. tomato str. DC3000]	NA
AE016853.1	2137804	2138041	238	2137938	689	4.52395	1.16836	3.04597	IP_CpxR_vs_IN_CpxR_peak_192	gene-PSPTO_1953:Promoter;gene-PSPTO_1952:Promoter;gene-PSPTO_1954:Promoter;gene-PSPTO_1951:CDS	PSPTO_1951:AE016853.1:2137377-2138856:+:545	PSPTO_1951(fliD)	8;GO:0005575,cellular_component cellular_component;GO:0005576,cellular_component extracellular region;GO:0005623,cellular_component cell;GO:0009288,cellular_component bacterial-type flagellum;GO:0042995,cellular_component cell projection;GO:0043226,cellular_component organelle;GO:0043228,cellular_component non-membrane-bounded organelle;GO:0044464,cellular_component cell part	fliD; flagellar hook-associated protein 2; K02407	map02040	flagellar hook-associated protein FliD [Pseudomonas syringae pv. tomato str. DC3000]	NA
AE016853.1	2139694	2140655	962	2139972	767	15.912	1.36323	13.7706	IP_CpxR_vs_IN_CpxR_peak_193	gene-PSPTO_1954:CDS;gene-PSPTO_1955:Promoter	PSPTO_1954:AE016853.1:2139869-2141345:+:305	PSPTO_1954(fleQ)	NA	fleQ, flrA; sigma-54 dependent transcriptional regulator, flagellar regulatory protein; K10941	map02020,map02025,map05111	transcriptional regulator FleQ [Pseudomonas syringae pv. tomato str. DC3000]	NA
AE016853.1	2191429	2192319	891	2192070	987	8.20094	1.20424	6.42445	IP_CpxR_vs_IN_CpxR_peak_194	gene-PSPTO_2007:Promoter;gene-PSPTO_2008:CDS	PSPTO_2008:AE016853.1:2191369-2192347:+:504	PSPTO_2008(PSPTO_2008)	NA	NA	NA	ISPssy, transposase [Pseudomonas syringae pv. tomato str. DC3000]	NA
AE016853.1	2194425	2194682	258	2194673	968	3.48175	1.117	2.11082	IP_CpxR_vs_IN_CpxR_peak_195	gene-PSPTO_2009:Promoter;gene-PSPTO_2010:CDS;gene-PSPTO_2011:Promoter	PSPTO_2009:AE016853.1:2192644-2194264:-:-289	PSPTO_2009(PSPTO_2009)	NA	NA	NA	hypothetical protein PSPTO_2009 [Pseudomonas syringae pv. tomato str. DC3000]	NA
AE016853.1	2198948	2199191	244	2199051	711	7.43467	1.23061	5.71287	IP_CpxR_vs_IN_CpxR_peak_196	gene-PSPTO_2012:Promoter	PSPTO_2012:AE016853.1:2198422-2198959:-:-110	PSPTO_2012(PSPTO_2012)	NA	NA	NA	hypothetical protein PSPTO_2012 [Pseudomonas syringae pv. tomato str. DC3000]	NA
AE016853.1	2200048	2200412	365	2200195	714	9.44247	1.26915	7.58548	IP_CpxR_vs_IN_CpxR_peak_197	gene-PSPTO_2012:Promoter;gene-PSPTO_2013:Promoter	PSPTO_2013:AE016853.1:2199397-2200060:-:-169	PSPTO_2013(PSPTO_2013)	NA	NA	NA	hypothetical protein PSPTO_2013 [Pseudomonas syringae pv. tomato str. DC3000]	NA
AE016853.1	2266692	2266927	236	2266744	667	5.09167	1.18573	3.55961	IP_CpxR_vs_IN_CpxR_peak_198	gene-PSPTO_t28:exon;gene-PSPTO_2098:Promoter	PSPTO_t28:AE016853.1:2266663-2266753:-:-56	PSPTO_t28(tRNA-Ser-2)	NA	NA	NA	NA	NA
AE016853.1	2279907	2280472	566	2280089	694	7.42752	1.23365	5.70612	IP_CpxR_vs_IN_CpxR_peak_199	gene-PSPTO_2105:CDS;gene-PSPTO_2106:Promoter;gene-PSPTO_2104:Promoter	PSPTO_2105:AE016853.1:2280025-2281057:+:164	PSPTO_2105(PSPTO_2105)	53;GO:0000166,molecular_function nucleotide binding;GO:0003674,molecular_function molecular_function;GO:0003824,molecular_function catalytic activity;GO:0005488,molecular_function binding;GO:0005575,cellular_component cellular_component;GO:0005623,cellular_component cell;GO:0005886,cellular_component plasma membrane;GO:0006464,biological_process cellular protein modification process;GO:0006807,bi…	NA	NA	thiamine biosynthesis lipoprotein, putative [Pseudomonas syringae pv. tomato str. DC3000]	NA
AE016853.1	2291163	2291501	339	2291385	691	7.14601	1.22833	5.44586	IP_CpxR_vs_IN_CpxR_peak_200	gene-PSPTO_2117:CDS;gene-PSPTO_2114:Promoter;gene-PSPTO_2116:Promoter;gene-PSPTO_2118:Promoter	PSPTO_2117:AE016853.1:2291186-2292371:+:145	PSPTO_2117(PSPTO_2117)	36;GO:0000988,molecular_function obsolete transcription factor activity, protein binding;GO:0000989,molecular_function obsolete transcription factor activity, transcription factor binding;GO:0003674,molecular_function molecular_function;GO:0008150,biological_process biological_process;GO:0009889,biological_process regulation of biosynthetic process;GO:0009893,biological_process positive regulatio…	NA	NA	response regulator [Pseudomonas syringae pv. tomato str. DC3000]	NA
AE016853.1	2384628	2385371	744	2385089	1002	62.2142	1.78037	58.8772	IP_CpxR_vs_IN_CpxR_peak_201	gene-PSPTO_t32:Promoter;gene-PSPTO_t31:exon;gene-PSPTO_2167:Promoter	PSPTO_t31:AE016853.1:2385043-2385119:+:-44	PSPTO_t31(tRNA-Ala-5)	NA	NA	NA	NA	NA
AE016853.1	2385815	2386743	929	2386039	858	4.5279	1.14945	3.04959	IP_CpxR_vs_IN_CpxR_peak_202	gene-PSPTO_2167:CDS;gene-PSPTO_2169:Promoter;gene-PSPTO_2168:Promoter	PSPTO_2167:AE016853.1:2385749-2386772:+:529	PSPTO_2167(PSPTO_2167)	NA	NA	NA	ISPsy7, transposase [Pseudomonas syringae pv. tomato str. DC3000]	NA
AE016853.1	2392646	2394859	2214	2392939	920	43.036	1.63481	40.1713	IP_CpxR_vs_IN_CpxR_peak_203	gene-PSPTO_2171:Promoter;gene-PSPTO_2172:Promoter;gene-PSPTO_2174:Promoter;gene-PSPTO_2173:CDS	PSPTO_2174:AE016853.1:2394153-2394795:+:-401	PSPTO_2174(leuD)	NA	leuD, IPMI-S; 3-isopropylmalate/(R)-2-methylmalate dehydratase small subunit [EC:4.2.1.33 4.2.1.35]; K01704	map00290,map00660	3-isopropylmalate dehydratase, small subunit [Pseudomonas syringae pv. tomato str. DC3000]	NA
AE016853.1	2395281	2395713	433	2395534	685	6.59936	1.21768	4.94201	IP_CpxR_vs_IN_CpxR_peak_204	gene-PSPTO_2175:CDS;gene-PSPTO_2176:Promoter;gene-PSPTO_2177:Promoter	PSPTO_2175:AE016853.1:2394941-2396024:+:555	PSPTO_2175(leuB)	64;GO:0000287,molecular_function magnesium ion binding;GO:0003674,molecular_function molecular_function;GO:0003824,molecular_function catalytic activity;GO:0003862,molecular_function 3-isopropylmalate dehydrogenase activity;GO:0005488,molecular_function binding;GO:0005575,cellular_component cellular_component;GO:0005622,cellular_component intracellular;GO:0005623,cellular_component cell;GO:000573…	leuB, IMDH; 3-isopropylmalate dehydrogenase [EC:1.1.1.85]; K00052	map00290,map00660	3-isopropylmalate dehydrogenase [Pseudomonas syringae pv. tomato str. DC3000]	NA
AE016853.1	2396148	2397060	913	2396899	674	5.65429	1.19815	4.07389	IP_CpxR_vs_IN_CpxR_peak_205	gene-PSPTO_2176:CDS;gene-PSPTO_2178:Promoter;gene-PSPTO_2177:Promoter	PSPTO_2176:AE016853.1:2396094-2397207:+:509	PSPTO_2176(asd-1)	49;GO:0000096,biological_process sulfur amino acid metabolic process;GO:0000097,biological_process sulfur amino acid biosynthetic process;GO:0003674,molecular_function molecular_function;GO:0003824,molecular_function catalytic activity;GO:0004073,molecular_function aspartate-semialdehyde dehydrogenase activity;GO:0006082,biological_process organic acid metabolic process;GO:0006520,biological_proc…	asd; aspartate-semialdehyde dehydrogenase [EC:1.2.1.11]; K00133	map00260,map00261,map00270,map00300	aspartate-semialdehyde dehydrogenase [Pseudomonas syringae pv. tomato str. DC3000]	NA
AE016853.1	2427634	2428391	758	2428181	956	10.0294	1.23661	8.14054	IP_CpxR_vs_IN_CpxR_peak_206	gene-PSPTO_2204:CDS;gene-PSPTO_2206:Promoter	PSPTO_2204:AE016853.1:2427572-2429033:-:1021	PSPTO_2204(PSPTO_2204)	NA	NA	NA	ISPsy6, transposase [Pseudomonas syringae pv. tomato str. DC3000]	NA
AE016853.1	2468428	2469293	866	2468677	960	5.14001	1.15302	3.60447	IP_CpxR_vs_IN_CpxR_peak_207	gene-PSPTO_2234:CDS;gene-PSPTO_2236:Promoter;gene-PSPTO_2235:Promoter	PSPTO_2234:AE016853.1:2468394-2469372:-:512	PSPTO_2234(PSPTO_2234)	NA	NA	NA	ISPssy, transposase [Pseudomonas syringae pv. tomato str. DC3000]	NA
AE016853.1	2542548	2543816	1269	2543396	705	8.50616	1.25318	6.70718	IP_CpxR_vs_IN_CpxR_peak_208	gene-PSPTO_2299:CDS	PSPTO_2299:AE016853.1:2542837-2543872:+:344	PSPTO_2299(oprF)	NA	NA	NA	outer membrane porin OprF [Pseudomonas syringae pv. tomato str. DC3000]	NA
AE016853.1	2571328	2571902	575	2571759	837	26.837	1.48748	24.3725	IP_CpxR_vs_IN_CpxR_peak_209	gene-PSPTO_2321:Promoter;gene-PSPTO_2319:Promoter	PSPTO_2319:AE016853.1:2569752-2570166:-:-1448	PSPTO_2319(PSPTO_2319)	NA	NA	NA	resolvase, putative [Pseudomonas syringae pv. tomato str. DC3000]	NA
AE016853.1	2573649	2575374	1726	2574063	1093	9.98144	1.21859	8.0957	IP_CpxR_vs_IN_CpxR_peak_210	gene-PSPTO_2320:Promoter;gene-PSPTO_2322:Promoter;gene-PSPTO_2321:CDS	PSPTO_2322:AE016853.1:2574672-2575482:+:-161	PSPTO_2322(PSPTO_2322)	NA	NA	NA	ISPsy4, transposition helper protein [Pseudomonas syringae pv. tomato str. DC3000]	NA
AE016853.1	2577873	2578658	786	2578279	997	9.76576	1.22711	7.89001	IP_CpxR_vs_IN_CpxR_peak_211	gene-PSPTO_2324:CDS;gene-PSPTO_2323:Promoter	PSPTO_2323:AE016853.1:2575935-2577726:-:-539	PSPTO_2323(PSPTO_2323)	NA	NA	NA	hypothetical protein PSPTO_2323 [Pseudomonas syringae pv. tomato str. DC3000]	NA
AE016853.1	2583661	2584568	908	2584037	998	6.28133	1.17087	4.65019	IP_CpxR_vs_IN_CpxR_peak_212	gene-PSPTO_2328:CDS;gene-PSPTO_2326:Promoter	PSPTO_2328:AE016853.1:2583650-2584628:-:514	PSPTO_2328(PSPTO_2328)	NA	NA	NA	ISPssy, transposase [Pseudomonas syringae pv. tomato str. DC3000]	NA
AE016853.1	2629114	2629552	439	2629355	742	12.6596	1.31886	10.6525	IP_CpxR_vs_IN_CpxR_peak_213	gene-PSPTO_2382:Promoter;gene-PSPTO_2379:CDS;gene-PSPTO_2381:Promoter;gene-PSPTO_2380:Promoter	PSPTO_2379:AE016853.1:2629306-2629840:+:26	PSPTO_2379(infC)	123;GO:0000049,molecular_function tRNA binding;GO:0001731,biological_process formation of translation preinitiation complex;GO:0002181,biological_process cytoplasmic translation;GO:0002183,biological_process cytoplasmic translational initiation;GO:0003674,molecular_function molecular_function;GO:0003676,molecular_function nucleic acid binding;GO:0003723,molecular_function RNA binding;GO:0003743,m…	NA	NA	translation initiation factor IF-3 [Pseudomonas syringae pv. tomato str. DC3000]	NA
AE016853.1	2629923	2630332	410	2630079	763	15.368	1.35613	13.2486	IP_CpxR_vs_IN_CpxR_peak_214	gene-PSPTO_2382:Promoter;gene-PSPTO_2381:Promoter;gene-PSPTO_2380:CDS;gene-PSPTO_2383:Promoter	PSPTO_2381:AE016853.1:2630124-2630481:+:3	PSPTO_2381(rplT)	117;GO:0000027,biological_process ribosomal large subunit assembly;GO:0000900,molecular_function translation repressor activity, mRNA regulatory element binding;GO:0003674,molecular_function molecular_function;GO:0003676,molecular_function nucleic acid binding;GO:0003723,molecular_function RNA binding;GO:0003729,molecular_function mRNA binding;GO:0003735,molecular_function structural constituent …	RP-L20, MRPL20, rplT; large subunit ribosomal protein L20; K02887	map03010	ribosomal protein L20 [Pseudomonas syringae pv. tomato str. DC3000]	NA
AE016853.1	2634058	2634569	512	2634303	740	12.4148	1.31531	10.4177	IP_CpxR_vs_IN_CpxR_peak_215	gene-PSPTO_t33:Promoter;gene-PSPTO_2385:CDS;gene-PSPTO_2384:CDS	PSPTO_2385:AE016853.1:2634294-2634651:+:19	PSPTO_2385(PSPTO_2385)	NA	NA	NA	transcriptional regulator, putative [Pseudomonas syringae pv. tomato str. DC3000]	NA
AE016853.1	2636506	2638205	1700	2636953	1055	9.45953	1.21553	7.60178	IP_CpxR_vs_IN_CpxR_peak_216	gene-PSPTO_2387:CDS;gene-PSPTO_2386:Promoter;gene-PSPTO_2388:Promoter	PSPTO_2388:AE016853.1:2637518-2638328:+:-163	PSPTO_2388(PSPTO_2388)	NA	NA	NA	ISPsy4, transposition helper protein [Pseudomonas syringae pv. tomato str. DC3000]	NA
AE016853.1	2678058	2678973	916	2678357	978	4.68196	1.14237	3.18873	IP_CpxR_vs_IN_CpxR_peak_217	gene-PSPTO_2428:Promoter;gene-PSPTO_2426:CDS;gene-PSPTO_2427:Promoter;gene-PSPTO_2425:Promoter	PSPTO_2426:AE016853.1:2677986-2678964:+:529	PSPTO_2426(PSPTO_2426)	NA	NA	NA	ISPssy, transposase [Pseudomonas syringae pv. tomato str. DC3000]	NA
AE016853.1	2684129	2684752	624	2684656	654	4.12752	1.16265	2.68809	IP_CpxR_vs_IN_CpxR_peak_218	gene-PSPTO_2431:CDS;gene-PSPTO_2434:Promoter	PSPTO_2431:AE016853.1:2684149-2685067:+:291	PSPTO_2431(PSPTO_2431)	NA	NA	NA	conserved hypothetical protein [Pseudomonas syringae pv. tomato str. DC3000]	NA
AE016853.1	2685205	2685578	374	2685434	1009	11.1674	1.24573	9.22178	IP_CpxR_vs_IN_CpxR_peak_219	gene-PSPTO_2432:CDS;gene-PSPTO_2434:Promoter	PSPTO_2432:AE016853.1:2685196-2686174:-:783	PSPTO_2432(PSPTO_2432)	NA	NA	NA	ISPssy, transposase [Pseudomonas syringae pv. tomato str. DC3000]	NA
AE016853.1	2685868	2686098	231	2685868	876	2.63528	1.10109	1.36896	IP_CpxR_vs_IN_CpxR_peak_220	gene-PSPTO_2432:CDS;gene-PSPTO_2435:Promoter;gene-PSPTO_2434:Promoter	PSPTO_2432:AE016853.1:2685196-2686174:-:191	PSPTO_2432(PSPTO_2432)	NA	NA	NA	ISPssy, transposase [Pseudomonas syringae pv. tomato str. DC3000]	NA
AE016853.1	2689180	2691039	1860	2689922	997	17.1353	1.32548	14.9495	IP_CpxR_vs_IN_CpxR_peak_221	gene-PSPTO_2437:CDS;gene-PSPTO_2438:Promoter	PSPTO_2437:AE016853.1:2689522-2691076:+:587	PSPTO_2437(PSPTO_2437)	NA	NA	NA	ISPsy5, transposase [Pseudomonas syringae pv. tomato str. DC3000]	NA
AE016853.1	2715587	2717322	1736	2715769	1015	23.9784	1.40048	21.5895	IP_CpxR_vs_IN_CpxR_peak_222	gene-PSPTO_2460:CDS	PSPTO_2460:AE016853.1:2715564-2717118:-:664	PSPTO_2460(PSPTO_2460)	NA	NA	NA	ISPsy5, transposase [Pseudomonas syringae pv. tomato str. DC3000]	NA
AE016853.1	2722334	2722594	261	2722471	751	5.75349	1.18875	4.16509	IP_CpxR_vs_IN_CpxR_peak_223	gene-PSPTO_2465:CDS;gene-PSPTO_2466:Promoter;gene-PSPTO_2464:Promoter	PSPTO_2465:AE016853.1:2722265-2723288:+:198	PSPTO_2465(PSPTO_2465)	NA	NA	NA	ISPsy7, transposase [Pseudomonas syringae pv. tomato str. DC3000]	NA
AE016853.1	2806034	2806489	456	2806470	973	3.39583	1.11467	2.0341	IP_CpxR_vs_IN_CpxR_peak_224	gene-PSPTO_2543:Promoter;gene-PSPTO_2544:Promoter;gene-PSPTO_2541:CDS	PSPTO_2541:AE016853.1:2806010-2806988:-:727	PSPTO_2541(PSPTO_2541)	NA	NA	NA	ISPssy, transposase [Pseudomonas syringae pv. tomato str. DC3000]	NA
AE016853.1	3045278	3045801	524	3045670	1031	5.17852	1.14792	3.63899	IP_CpxR_vs_IN_CpxR_peak_225	gene-PSPTO_2741:Promoter;gene-PSPTO_2739:Promoter;gene-PSPTO_2740:CDS	PSPTO_2740:AE016853.1:3045259-3046282:+:280	PSPTO_2740(PSPTO_2740)	NA	NA	NA	ISPsy4, transposase [Pseudomonas syringae pv. tomato str. DC3000]	NA
AE016853.1	3046025	3047157	1133	3046094	997	7.5994	1.19338	5.8661	IP_CpxR_vs_IN_CpxR_peak_226	gene-PSPTO_2741:Promoter;gene-PSPTO_2739:Promoter;gene-PSPTO_2740:CDS	PSPTO_2741:AE016853.1:3046278-3047088:+:312	PSPTO_2741(PSPTO_2741)	NA	NA	NA	ISPsy4, transposition helper protein [Pseudomonas syringae pv. tomato str. DC3000]	NA
AE016853.1	3186219	3187045	827	3186839	978	7.726	1.19756	5.98262	IP_CpxR_vs_IN_CpxR_peak_227	gene-PSPTO_2835:Promoter;gene-PSPTO_2836:CDS	PSPTO_2836:AE016853.1:3186078-3187056:+:553	PSPTO_2836(PSPTO_2836)	NA	NA	NA	ISPssy, transposase [Pseudomonas syringae pv. tomato str. DC3000]	NA
AE016853.1	3189332	3191156	1825	3189957	985	11.074	1.24782	9.13284	IP_CpxR_vs_IN_CpxR_peak_228	gene-PSPTO_2841:Promoter;gene-PSPTO_2840:CDS;gene-PSPTO_2838:Promoter	PSPTO_2840:AE016853.1:3189654-3191208:+:589	PSPTO_2840(PSPTO_2840)	NA	NA	NA	ISPsy5, transposase [Pseudomonas syringae pv. tomato str. DC3000]	NA
AE016853.1	3249942	3250262	321	3250204	945	6.07339	1.17226	4.45974	IP_CpxR_vs_IN_CpxR_peak_229	gene-PSPTO_2887:CDS;gene-PSPTO_2889:Promoter;gene-PSPTO_2888:Promoter;gene-PSPTO_2890:Promoter;gene-PSPTO_2891:Promoter;gene-PSPTO_2885:Promoter	PSPTO_2887:AE016853.1:3249838-3250816:+:263	PSPTO_2887(PSPTO_2887)	NA	NA	NA	ISPssy, transposase [Pseudomonas syringae pv. tomato str. DC3000]	NA
AE016853.1	3250526	3250824	299	3250601	941	6.79824	1.18583	5.12554	IP_CpxR_vs_IN_CpxR_peak_230	gene-PSPTO_2887:CDS;gene-PSPTO_2889:Promoter;gene-PSPTO_2888:Promoter;gene-PSPTO_2890:Promoter;gene-PSPTO_2891:Promoter	PSPTO_2888:AE016853.1:3250922-3251069:+:-247	PSPTO_2888(PSPTO_2888)	NA	NA	NA	conserved domain protein [Pseudomonas syringae pv. tomato str. DC3000]	NA
AE016853.1	3338920	3340782	1863	3340616	1044	27.4856	1.43051	25.0084	IP_CpxR_vs_IN_CpxR_peak_231	gene-PSPTO_2971:CDS;gene-PSPTO_2972:Promoter;gene-PSPTO_2969:Promoter;gene-PSPTO_2973:Promoter	PSPTO_2971:AE016853.1:3339237-3340791:+:613	PSPTO_2971(PSPTO_2971)	NA	NA	NA	ISPsy5, transposase [Pseudomonas syringae pv. tomato str. DC3000]	NA
AE016853.1	3389069	3389602	534	3389417	1048	6.7651	1.17452	5.09574	IP_CpxR_vs_IN_CpxR_peak_232	gene-PSPTO_3013:CDS;gene-PSPTO_3014:Promoter;gene-PSPTO_3011:Promoter	PSPTO_3013:AE016853.1:3389034-3390057:+:301	PSPTO_3013(PSPTO_3013)	NA	NA	NA	ISPsy4, transposase [Pseudomonas syringae pv. tomato str. DC3000]	NA
AE016853.1	3389830	3390796	967	3389980	977	7.46063	1.19327	5.73719	IP_CpxR_vs_IN_CpxR_peak_233	gene-PSPTO_3013:CDS;gene-PSPTO_3016:Promoter;gene-PSPTO_3014:Promoter	PSPTO_3014:AE016853.1:3390053-3390863:+:259	PSPTO_3014(PSPTO_3014)	NA	NA	NA	ISPsy4, transposition helper protein [Pseudomonas syringae pv. tomato str. DC3000]	NA
AE016853.1	3534155	3535192	1038	3534516	859	7.38878	1.20641	5.67104	IP_CpxR_vs_IN_CpxR_peak_234	gene-PSPTO_3144:Promoter;gene-PSPTO_3146:CDS	PSPTO_3146:AE016853.1:3534232-3535255:-:582	PSPTO_3146(PSPTO_3146)	NA	NA	NA	ISPsy7, transposase [Pseudomonas syringae pv. tomato str. DC3000]	NA
AE016853.1	3586419	3587368	950	3587065	975	8.00952	1.20255	6.24534	IP_CpxR_vs_IN_CpxR_peak_235	gene-PSPTO_3194:CDS;gene-PSPTO_3193:Promoter;gene-PSPTO_3195:Promoter	PSPTO_3194:AE016853.1:3586368-3587346:+:525	PSPTO_3194(PSPTO_3194)	NA	NA	NA	ISPssy, transposase [Pseudomonas syringae pv. tomato str. DC3000]	NA
AE016853.1	3601894	3602838	945	3602323	970	5.84557	1.16561	4.24978	IP_CpxR_vs_IN_CpxR_peak_236	gene-PSPTO_3207:Promoter;gene-PSPTO_3208:CDS	PSPTO_3208:AE016853.1:3601793-3602810:+:572	PSPTO_3208(PSPTO_3208)	NA	NA	NA	ISPssy, transposase [Pseudomonas syringae pv. tomato str. DC3000]	NA
AE016853.1	3609105	3610930	1826	3610458	980	12.3938	1.2671	10.3986	IP_CpxR_vs_IN_CpxR_peak_237	gene-PSPTO_3213:CDS;gene-PSPTO_3211:Promoter	PSPTO_3213:AE016853.1:3609448-3611002:+:569	PSPTO_3213(PSPTO_3213)	NA	NA	NA	ISPsy5, transposase [Pseudomonas syringae pv. tomato str. DC3000]	NA
AE016853.1	3616482	3617309	828	3617059	940	7.52108	1.19852	5.79398	IP_CpxR_vs_IN_CpxR_peak_238	gene-PSPTO_3216:CDS	PSPTO_3216:AE016853.1:3616789-3618343:+:106	PSPTO_3216(PSPTO_3216)	NA	NA	NA	ISPsy5, transposase [Pseudomonas syringae pv. tomato str. DC3000]	NA
AE016853.1	3617555	3618282	728	3617755	971	11.4171	1.25479	9.46098	IP_CpxR_vs_IN_CpxR_peak_239	gene-PSPTO_3216:CDS	PSPTO_3216:AE016853.1:3616789-3618343:+:1129	PSPTO_3216(PSPTO_3216)	NA	NA	NA	ISPsy5, transposase [Pseudomonas syringae pv. tomato str. DC3000]	NA
AE016853.1	3625384	3626380	997	3625903	1076	6.68123	1.17062	5.01839	IP_CpxR_vs_IN_CpxR_peak_240	gene-PSPTO_3224:CDS;gene-PSPTO_3222:Promoter;gene-PSPTO_3225:Promoter	PSPTO_3224:AE016853.1:3625391-3626414:+:490	PSPTO_3224(PSPTO_3224)	NA	NA	NA	ISPsy4, transposase [Pseudomonas syringae pv. tomato str. DC3000]	NA
AE016853.1	3626635	3627131	497	3626830	946	10.1142	1.23933	8.22043	IP_CpxR_vs_IN_CpxR_peak_241	gene-PSPTO_3225:CDS	PSPTO_3225:AE016853.1:3626410-3627220:+:472	PSPTO_3225(PSPTO_3225)	NA	NA	NA	ISPsy4, transposition helper protein [Pseudomonas syringae pv. tomato str. DC3000]	NA
AE016853.1	3656989	3657242	254	3657175	691	7.14601	1.22833	5.44586	IP_CpxR_vs_IN_CpxR_peak_242	gene-PSPTO_3237:Promoter;gene-PSPTO_t39:Promoter	PSPTO_t39:AE016853.1:3657061-3657137:-:22	PSPTO_t39(tRNA-Asn-2)	NA	NA	NA	NA	NA
AE016853.1	3700203	3700785	583	3700548	866	7.12444	1.20066	5.42713	IP_CpxR_vs_IN_CpxR_peak_243	gene-PSPTO_3277:Promoter;gene-PSPTO_3274:CDS	PSPTO_3274:AE016853.1:3699859-3700882:-:388	PSPTO_3274(PSPTO_3274)	NA	NA	NA	ISPsy7, transposase [Pseudomonas syringae pv. tomato str. DC3000]	NA
AE016853.1	3759404	3760455	1052	3760133	841	8.68459	1.232	6.87488	IP_CpxR_vs_IN_CpxR_peak_244	gene-PSPTO_3325:CDS	PSPTO_3325:AE016853.1:3759366-3760389:+:563	PSPTO_3325(PSPTO_3325)	NA	NA	NA	ISPsy7, transposase [Pseudomonas syringae pv. tomato str. DC3000]	NA
AE016853.1	3803836	3804158	323	3803965	696	7.61822	1.2372	5.88258	IP_CpxR_vs_IN_CpxR_peak_245	gene-PSPTO_3366:Promoter;gene-PSPTO_3367:Promoter;gene-PSPTO_3365:CDS	PSPTO_3365:AE016853.1:3803846-3804260:+:150	PSPTO_3365(nuoA)	34;GO:0003674,molecular_function molecular_function;GO:0003824,molecular_function catalytic activity;GO:0003954,molecular_function NADH dehydrogenase activity;GO:0005575,cellular_component cellular_component;GO:0005623,cellular_component cell;GO:0005886,cellular_component plasma membrane;GO:0005887,cellular_component integral component of plasma membrane;GO:0008137,molecular_function NADH dehydro…	nuoA; NADH-quinone oxidoreductase subunit A [EC:7.1.1.2]; K00330	map00190	NADH dehydrogenase I, A subunit [Pseudomonas syringae pv. tomato str. DC3000]	NA
AE016853.1	3829382	3829943	562	3829828	704	6.81793	1.21902	5.14396	IP_CpxR_vs_IN_CpxR_peak_246	gene-PSPTO_3387:Promoter;gene-PSPTO_3386:Promoter	PSPTO_3387:AE016853.1:3829450-3829780:-:118	PSPTO_3387(PSPTO_3387)	NA	NA	NA	conserved protein of unknown function [Pseudomonas syringae pv. tomato str. DC3000]	NA
AE016853.1	3857783	3858641	859	3857886	681	5.15614	1.18517	3.61939	IP_CpxR_vs_IN_CpxR_peak_247	gene-PSPTO_3421:Promoter;gene-PSPTO_3420:Promoter;gene-PSPTO_3419:Promoter;gene-PSPTO_3418:Promoter	PSPTO_3421:AE016853.1:3857989-3858721:+:222	PSPTO_3421(PSPTO_3421)	NA	NA	NA	repressor protein c2 [Pseudomonas syringae pv. tomato str. DC3000]	NA
AE016853.1	3866154	3866677	524	3866566	916	12.2066	1.2751	10.2181	IP_CpxR_vs_IN_CpxR_peak_248	intergenic	PSPTO_3430:AE016853.1:3865353-3865710:+:1062	PSPTO_3430(PSPTO_3430)	50;GO:0003674,molecular_function molecular_function;GO:0003824,molecular_function catalytic activity;GO:0005488,molecular_function binding;GO:0005515,molecular_function protein binding;GO:0006139,biological_process nucleobase-containing compound metabolic process;GO:0006725,biological_process cellular aromatic compound metabolic process;GO:0006807,biological_process nitrogen compound metabolic pr…	queD, ptpS, PTS; 6-pyruvoyltetrahydropterin/6-carboxytetrahydropterin synthase [EC:4.2.3.12 4.1.2.50]; K01737	map00790	6-pyruvoyl tetrahydrobiopterin synthase, putative [Pseudomonas syringae pv. tomato str. DC3000]	NA
AE016853.1	3866992	3868677	1686	3868280	1020	8.83947	1.21037	7.01953	IP_CpxR_vs_IN_CpxR_peak_249	gene-PSPTO_3433:CDS;gene-PSPTO_3432:Promoter	PSPTO_3432:AE016853.1:3866883-3867693:-:-141	PSPTO_3432(PSPTO_3432)	NA	NA	NA	ISPsy4, transposition helper protein [Pseudomonas syringae pv. tomato str. DC3000]	NA
AE016853.1	3931538	3932275	738	3932000	841	27.5391	1.49459	25.0598	IP_CpxR_vs_IN_CpxR_peak_250	gene-PSPTO_3485:Promoter;gene-PSPTO_3484:Promoter;gene-PSPTO_3483:CDS	PSPTO_3483:AE016853.1:3931597-3932446:+:309	PSPTO_3483(PSPTO_3483)	NA	NA	NA	hypothetical protein PSPTO_3483 [Pseudomonas syringae pv. tomato str. DC3000]	NA
AE016853.1	3997545	3997791	247	3997660	741	12.5369	1.31708	10.535	IP_CpxR_vs_IN_CpxR_peak_251	gene-PSPTO_3541:Promoter;gene-PSPTO_3542:Promoter;gene-PSPTO_3540:Promoter	PSPTO_3540:AE016853.1:3996658-3997612:-:-55	PSPTO_3540(PSPTO_3540)	30;GO:0006139,biological_process nucleobase-containing compound metabolic process;GO:0006351,biological_process transcription, DNA-templated;GO:0006725,biological_process cellular aromatic compound metabolic process;GO:0006807,biological_process nitrogen compound metabolic process;GO:0008150,biological_process biological_process;GO:0008152,biological_process metabolic process;GO:0009058,biologica…	NA	NA	transcriptional regulator, LysR family [Pseudomonas syringae pv. tomato str. DC3000]	NA
AE016853.1	4005315	4006136	822	4005402	682	6.33426	1.21235	4.69836	IP_CpxR_vs_IN_CpxR_peak_252	gene-PSPTO_3549:CDS;gene-PSPTO_3548:Promoter;gene-PSPTO_3547:Promoter	PSPTO_3549:AE016853.1:4005293-4005896:+:432	PSPTO_3549(aefR)	NA	NA	NA	transcriptional regulator AefR [Pseudomonas syringae pv. tomato str. DC3000]	NA
AE016853.1	4007932	4008480	549	4008434	672	5.49045	1.1946	3.92379	IP_CpxR_vs_IN_CpxR_peak_253	gene-PSPTO_3552:Promoter;gene-PSPTO_3550:Promoter;gene-PSPTO_3551:CDS	PSPTO_3551:AE016853.1:4007203-4008508:-:302	PSPTO_3551(hmgA)	102;GO:0000976,molecular_function transcription regulatory region sequence-specific DNA binding;GO:0001067,molecular_function regulatory region nucleic acid binding;GO:0001130,molecular_function bacterial-type RNA polymerase transcription factor activity, sequence-specific DNA binding;GO:0001217,molecular_function bacterial-type RNA polymerase transcriptional repressor activity, sequence-specific…	HGD, hmgA; homogentisate 1,2-dioxygenase [EC:1.13.11.5]; K00451	map00350,map00643	homogentisate 1,2-dioxygenase [Pseudomonas syringae pv. tomato str. DC3000]	NA
AE016853.1	4010812	4011631	820	4011433	723	10.4267	1.28513	8.5166	IP_CpxR_vs_IN_CpxR_peak_254	gene-PSPTO_3553:Promoter;gene-PSPTO_3555:Promoter;gene-PSPTO_3556:Promoter;gene-PSPTO_3554:CDS	PSPTO_3554:AE016853.1:4010948-4011584:-:363	PSPTO_3554(maiA)	NA	maiA, GSTZ1; maleylacetoacetate isomerase [EC:5.2.1.2]; K01800; nagL; maleylpyruvate isomerase [EC:5.2.1.4]; K01801	map00350,map00643	maleylacetoacetate isomerase [Pseudomonas syringae pv. tomato str. DC3000]	NA
AE016853.1	4022129	4022381	253	4022272	686	6.68894	1.21945	5.02442	IP_CpxR_vs_IN_CpxR_peak_255	gene-PSPTO_3562:Promoter;gene-PSPTO_3563:Promoter;gene-PSPTO_3565:Promoter;gene-PSPTO_3564:Promoter;gene-PSPTO_3561:Promoter	PSPTO_3564:AE016853.1:4022333-4022822:+:-78	PSPTO_3564(gntV)	37;GO:0003674,molecular_function molecular_function;GO:0003824,molecular_function catalytic activity;GO:0005975,biological_process carbohydrate metabolic process;GO:0006082,biological_process organic acid metabolic process;GO:0006793,biological_process phosphorus metabolic process;GO:0006796,biological_process phosphate-containing compound metabolic process;GO:0008150,biological_process biologica…	E2.7.1.12, gntK, idnK; gluconokinase [EC:2.7.1.12]; K00851	map00030	gluconokinase [Pseudomonas syringae pv. tomato str. DC3000]	NA
AE016853.1	4066280	4067975	1696	4067884	1021	14.2008	1.2845	12.1293	IP_CpxR_vs_IN_CpxR_peak_256	gene-PSPTO_3610:Promoter;gene-PSPTO_3607:Promoter;gene-PSPTO_3609:Promoter;gene-PSPTO_3608:CDS	PSPTO_3607:AE016853.1:4066176-4066986:-:-141	PSPTO_3607(PSPTO_3607)	NA	NA	NA	ISPsy4, transposition helper protein [Pseudomonas syringae pv. tomato str. DC3000]	NA
AE016853.1	4068923	4069397	475	4069023	707	6.68073	1.21558	5.01792	IP_CpxR_vs_IN_CpxR_peak_257	gene-PSPTO_3609:CDS;gene-PSPTO_3608:Promoter;gene-PSPTO_3610:Promoter	PSPTO_3610:AE016853.1:4069103-4070783:+:56	PSPTO_3610(PSPTO_3610)	NA	NA	NA	hypothetical protein PSPTO_3610 [Pseudomonas syringae pv. tomato str. DC3000]	NA
AE016853.1	4070264	4070927	664	4070713	726	10.7653	1.29046	8.83759	IP_CpxR_vs_IN_CpxR_peak_258	gene-PSPTO_3610:CDS;gene-PSPTO_3613:Promoter;gene-PSPTO_3612:Promoter	PSPTO_3611:AE016853.1:4071120-4071154:+:-525	PSPTO_3611(PSPTO_3611)	NA	NA	NA	NA	NA
AE016853.1	4071241	4073123	1883	4072464	951	9.8818	1.23508	8.00014	IP_CpxR_vs_IN_CpxR_peak_259	gene-PSPTO_3613:CDS;gene-PSPTO_3615:Promoter	PSPTO_3613:AE016853.1:4071613-4073167:+:568	PSPTO_3613(PSPTO_3613)	NA	NA	NA	ISPsy5, transposase [Pseudomonas syringae pv. tomato str. DC3000]	NA
AE016853.1	4075163	4075644	482	4075281	688	6.86994	1.223	5.19155	IP_CpxR_vs_IN_CpxR_peak_260	gene-PSPTO_3615:CDS	PSPTO_3615:AE016853.1:4074345-4075947:+:1058	PSPTO_3615(PSPTO_3615)	NA	NA	NA	site-specific recombinase, phage integrase family [Pseudomonas syringae pv. tomato str. DC3000]	NA
AE016853.1	4076736	4078565	1830	4077180	739	12.2932	1.31353	10.3012	IP_CpxR_vs_IN_CpxR_peak_261	intergenic	PSPTO_3616:AE016853.1:4077185-4078172:-:522	PSPTO_3616(PSPTO_3616)	NA	NA	NA	protein of unknown function [Pseudomonas syringae pv. tomato str. DC3000]	NA
AE016853.1	4078951	4079481	531	4079194	718	8.12519	1.24311	6.35298	IP_CpxR_vs_IN_CpxR_peak_262	gene-PSPTO_3616:Promoter;gene-PSPTO_3618:Promoter;gene-PSPTO_3617:Promoter	PSPTO_3617:AE016853.1:4079961-4080414:+:-745	PSPTO_3617(PSPTO_3617)	NA	NA	NA	transcriptional regulator, MarR family [Pseudomonas syringae pv. tomato str. DC3000]	NA
AE016853.1	4112637	4114049	1413	4112771	1039	21.4463	1.36705	19.1273	IP_CpxR_vs_IN_CpxR_peak_263	gene-PSPTO_3649:Promoter;gene-PSPTO_3651:CDS	PSPTO_3651:AE016853.1:4112597-4114151:-:808	PSPTO_3651(PSPTO_3651)	NA	NA	NA	ISPsy5, transposase [Pseudomonas syringae pv. tomato str. DC3000]	NA
AE016853.1	4115392	4116233	842	4116042	789	17.3875	1.37853	15.1928	IP_CpxR_vs_IN_CpxR_peak_264	gene-PSPTO_3654:Promoter;gene-PSPTO_5659:exon;gene-PSPTO_3651:Promoter;gene-PSPTO_3652:Promoter	PSPTO_5659:AE016853.1:4116012-4116114:-:302	PSPTO_5659(PSPTO_5659)	NA	NA	NA	NA	NA
AE016853.1	4121155	4121693	539	4121631	668	5.14928	1.18699	3.61299	IP_CpxR_vs_IN_CpxR_peak_265	gene-PSPTO_3657:CDS;gene-PSPTO_3656:Promoter	PSPTO_3657:AE016853.1:4120976-4121843:-:419	PSPTO_3657(PSPTO_3657)	31;GO:0000278,biological_process mitotic cell cycle;GO:0000281,biological_process mitotic cytokinesis;GO:0000910,biological_process cytokinesis;GO:0000917,biological_process division septum assembly;GO:0005575,cellular_component cellular_component;GO:0005623,cellular_component cell;GO:0005886,cellular_component plasma membrane;GO:0005887,cellular_component integral component of plasma membrane;GO…	NA	NA	cell division protein ZipA, putative [Pseudomonas syringae pv. tomato str. DC3000]	NA
AE016853.1	4191475	4191877	403	4191566	668	4.97371	1.18265	3.45293	IP_CpxR_vs_IN_CpxR_peak_266	gene-PSPTO_3712:Promoter;gene-PSPTO_3714:CDS;gene-PSPTO_3713:Promoter;gene-PSPTO_3716:Promoter;gene-PSPTO_3715:Promoter	PSPTO_3715:AE016853.1:4191677-4193270:+:-1	PSPTO_3715(mltD)	NA	NA	NA	membrane-bound lytic murein transglycosylase D [Pseudomonas syringae pv. tomato str. DC3000]	NA
AE016853.1	4203646	4204369	724	4204032	791	19.3616	1.40583	17.1028	IP_CpxR_vs_IN_CpxR_peak_267	gene-PSPTO_3723:CDS;gene-PSPTO_3722:Promoter	PSPTO_3723:AE016853.1:4203815-4204088:-:81	PSPTO_3723(hupB)	NA	hupB; DNA-binding protein HU-beta; K03530	map03400	DNA-binding protein HU-beta [Pseudomonas syringae pv. tomato str. DC3000]	NA
AE016853.1	4206933	4208557	1625	4208099	710	9.02039	1.26205	7.18888	IP_CpxR_vs_IN_CpxR_peak_268	gene-PSPTO_3725:CDS;gene-PSPTO_3724:Promoter	PSPTO_3725:AE016853.1:4206841-4208125:-:380	PSPTO_3725(clpX)	78;GO:0000166,molecular_function nucleotide binding;GO:0000502,cellular_component proteasome complex;GO:0002020,molecular_function protease binding;GO:0003674,molecular_function molecular_function;GO:0003824,molecular_function catalytic activity;GO:0004176,molecular_function ATP-dependent peptidase activity;GO:0005488,molecular_function binding;GO:0005515,molecular_function protein binding;GO:000…	clpX, CLPX; ATP-dependent Clp protease ATP-binding subunit ClpX; K03544	map04112	ATP-dependent Clp protease, ATP-binding subunit ClpX [Pseudomonas syringae pv. tomato str. DC3000]	NA
AE016853.1	4210090	4210451	362	4210152	654	4.12752	1.16265	2.68809	IP_CpxR_vs_IN_CpxR_peak_269	gene-PSPTO_3729:Promoter;gene-PSPTO_3727:CDS;gene-PSPTO_3726:Promoter	PSPTO_3727:AE016853.1:4208964-4210275:-:5	PSPTO_3727(tig)	49;GO:0000413,biological_process protein peptidyl-prolyl isomerization;GO:0003674,molecular_function molecular_function;GO:0003755,molecular_function peptidyl-prolyl cis-trans isomerase activity;GO:0003824,molecular_function catalytic activity;GO:0005488,molecular_function binding;GO:0005515,molecular_function protein binding;GO:0005575,cellular_component cellular_component;GO:0005622,cellular_co…	NA	NA	trigger factor [Pseudomonas syringae pv. tomato str. DC3000]	NA
AE016853.1	4214323	4215302	980	4215036	961	9.8056	1.23252	7.92832	IP_CpxR_vs_IN_CpxR_peak_270	gene-PSPTO_3731:CDS;gene-PSPTO_3733:Promoter;gene-PSPTO_3730:Promoter	PSPTO_3731:AE016853.1:4214278-4215256:+:534	PSPTO_3731(PSPTO_3731)	NA	NA	NA	ISPssy, transposase [Pseudomonas syringae pv. tomato str. DC3000]	NA
AE016853.1	4216153	4216914	762	4216504	1020	57.4989	1.72734	54.2843	IP_CpxR_vs_IN_CpxR_peak_271	gene-PSPTO_3733:Promoter;gene-PSPTO_3732:Promoter;gene-PSPTO_t43:Promoter;gene-PSPTO_t44:Promoter	PSPTO_t44:AE016853.1:4216406-4216482:-:-51	PSPTO_t44(tRNA-His-1)	NA	NA	NA	NA	NA
AE016853.1	4217930	4219044	1115	4218501	954	8.95368	1.22027	7.12691	IP_CpxR_vs_IN_CpxR_peak_272	gene-PSPTO_3734:CDS;gene-PSPTO_t45:Promoter	PSPTO_3734:AE016853.1:4217892-4219353:-:866	PSPTO_3734(PSPTO_3734)	NA	NA	NA	ISPsy6, transposase [Pseudomonas syringae pv. tomato str. DC3000]	NA
AE016853.1	4227463	4227707	245	4227690	688	3.19187	1.13209	1.85463	IP_CpxR_vs_IN_CpxR_peak_273	intergenic	PSPTO_3742:AE016853.1:4227790-4229173:-:1588	PSPTO_3742(cysS)	80;GO:0000166,molecular_function nucleotide binding;GO:0003674,molecular_function molecular_function;GO:0003824,molecular_function catalytic activity;GO:0004812,molecular_function aminoacyl-tRNA ligase activity;GO:0004817,molecular_function cysteine-tRNA ligase activity;GO:0005488,molecular_function binding;GO:0005524,molecular_function ATP binding;GO:0005575,cellular_component cellular_component…	CARS, cysS; cysteinyl-tRNA synthetase [EC:6.1.1.16]; K01883	map00970	cysteinyl-tRNA synthetase [Pseudomonas syringae pv. tomato str. DC3000]	NA
AE016853.1	4232707	4233738	1032	4233501	857	6.08292	1.18201	4.46755	IP_CpxR_vs_IN_CpxR_peak_274	gene-PSPTO_3746:CDS	PSPTO_3746:AE016853.1:4232798-4233821:-:599	PSPTO_3746(PSPTO_3746)	NA	NA	NA	ISPsy7, transposase [Pseudomonas syringae pv. tomato str. DC3000]	NA
AE016853.1	4241329	4241713	385	4241634	668	2.57122	1.11456	1.31345	IP_CpxR_vs_IN_CpxR_peak_275	gene-PSPTO_3752:CDS	PSPTO_3753:AE016853.1:4242086-4243355:-:1834	PSPTO_3753(PSPTO_3753)	NA	mcp; methyl-accepting chemotaxis protein; K03406	map02020,map02030	methyl-accepting chemotaxis protein [Pseudomonas syringae pv. tomato str. DC3000]	NA
AE016853.1	4277325	4277548	224	4277417	724	7.90368	1.23761	6.14825	IP_CpxR_vs_IN_CpxR_peak_276	gene-PSPTO_3776:Promoter	PSPTO_3776:AE016853.1:4277419-4277866:+:17	PSPTO_3776(PSPTO_3776)	NA	NA	NA	protein of unknown function [Pseudomonas syringae pv. tomato str. DC3000]	NA
AE016853.1	4303271	4303644	374	4303445	850	6.32004	1.18749	4.68638	IP_CpxR_vs_IN_CpxR_peak_277	gene-PSPTO_3800:CDS;gene-PSPTO_3799:Promoter	PSPTO_3800:AE016853.1:4303184-4304207:-:750	PSPTO_3800(PSPTO_3800)	NA	NA	NA	ISPsy7, transposase [Pseudomonas syringae pv. tomato str. DC3000]	NA
AE016853.1	4311511	4311757	247	4311693	680	4.86878	1.17827	3.35716	IP_CpxR_vs_IN_CpxR_peak_278	gene-PSPTO_3806:Promoter	PSPTO_3806:AE016853.1:4311899-4313423:+:-265	PSPTO_3806(ilvA-1)	50;GO:0003674,molecular_function molecular_function;GO:0003824,molecular_function catalytic activity;GO:0004794,molecular_function L-threonine ammonia-lyase activity;GO:0005488,molecular_function binding;GO:0006082,biological_process organic acid metabolic process;GO:0006520,biological_process cellular amino acid metabolic process;GO:0006549,biological_process isoleucine metabolic process;GO:0006…	E4.3.1.19, ilvA, tdcB; threonine dehydratase [EC:4.3.1.19]; K01754	map00260,map00290	threonine dehydratase, biosynthetic [Pseudomonas syringae pv. tomato str. DC3000]	NA
AE016853.1	4314787	4315629	843	4315336	962	9.33849	1.22523	7.48772	IP_CpxR_vs_IN_CpxR_peak_279	gene-PSPTO_3807:Promoter;gene-PSPTO_3808:CDS	PSPTO_3807:AE016853.1:4313632-4314457:-:-750	PSPTO_3807(PSPTO_3807)	NA	NA	NA	lipoprotein, putative [Pseudomonas syringae pv. tomato str. DC3000]	NA
AE016853.1	4315968	4316901	934	4316568	886	35.9932	1.57446	33.2961	IP_CpxR_vs_IN_CpxR_peak_280	gene-PSPTO_3808:Promoter;gene-PSPTO_t46:Promoter;gene-PSPTO_t47:Promoter	PSPTO_t46:AE016853.1:4316298-4316375:-:-59	PSPTO_t46(tRNA-Asp-1)	NA	NA	NA	NA	NA
AE016853.1	4339004	4339848	845	4339401	810	19.2489	1.39837	16.9937	IP_CpxR_vs_IN_CpxR_peak_281	gene-PSPTO_3830:Promoter;gene-PSPTO_3829:Promoter;gene-PSPTO_3831:CDS	PSPTO_3831:AE016853.1:4339189-4339426:-:0	PSPTO_3831(acpP)	71;GO:0000035,molecular_function acyl binding;GO:0000036,molecular_function acyl carrier activity;GO:0003674,molecular_function molecular_function;GO:0005488,molecular_function binding;GO:0005575,cellular_component cellular_component;GO:0005622,cellular_component intracellular;GO:0005623,cellular_component cell;GO:0005737,cellular_component cytoplasm;GO:0005829,cellular_component cytosol;GO:00059…	acpP; acyl carrier protein; K02078	map00061,map00998	acyl carrier protein [Pseudomonas syringae pv. tomato str. DC3000]	NA
AE016853.1	4342228	4343395	1168	4343077	929	43.6619	1.63709	40.7819	IP_CpxR_vs_IN_CpxR_peak_282	gene-PSPTO_3833:Promoter;gene-PSPTO_3836:CDS;gene-PSPTO_3834:Promoter;gene-PSPTO_3835:Promoter;gene-PSPTO_3837:Promoter	PSPTO_3835:AE016853.1:4342459-4342642:-:-169	PSPTO_3835(rpmF)	75;GO:0000027,biological_process ribosomal large subunit assembly;GO:0000302,biological_process response to reactive oxygen species;GO:0003674,molecular_function molecular_function;GO:0003735,molecular_function structural constituent of ribosome;GO:0005198,molecular_function structural molecule activity;GO:0005575,cellular_component cellular_component;GO:0005622,cellular_component intracellular;G…	RP-L32, MRPL32, rpmF; large subunit ribosomal protein L32; K02911	map03010	ribosomal protein L32 [Pseudomonas syringae pv. tomato str. DC3000]	NA
AE016853.1	4346396	4347436	1041	4346672	789	17.1443	1.37502	14.9583	IP_CpxR_vs_IN_CpxR_peak_283	gene-PSPTO_3839:Promoter;gene-PSPTO_3841:Promoter;gene-PSPTO_3840:Promoter;gene-PSPTO_3838:Promoter	PSPTO_3841:AE016853.1:4347220-4350607:+:-304	PSPTO_3841(PSPTO_3841)	NA	rne; ribonuclease E [EC:3.1.26.12]; K08300	map03018	ribonuclease, Rne/Rng family protein [Pseudomonas syringae pv. tomato str. DC3000]	NA
AE016853.1	4347694	4348110	417	4348020	686	5.16992	1.18475	3.63121	IP_CpxR_vs_IN_CpxR_peak_284	gene-PSPTO_3841:CDS;gene-PSPTO_3840:Promoter	PSPTO_3841:AE016853.1:4347220-4350607:+:681	PSPTO_3841(PSPTO_3841)	NA	rne; ribonuclease E [EC:3.1.26.12]; K08300	map03018	ribonuclease, Rne/Rng family protein [Pseudomonas syringae pv. tomato str. DC3000]	NA
AE016853.1	4384631	4385764	1134	4385609	719	6.99011	1.22002	5.30288	IP_CpxR_vs_IN_CpxR_peak_285	gene-PSPTO_3873:CDS;gene-PSPTO_3874:Promoter;gene-PSPTO_3871:Promoter;gene-PSPTO_3875:Promoter	PSPTO_3873:AE016853.1:4385491-4386304:+:-294	PSPTO_3873(minD)	57;GO:0000166,molecular_function nucleotide binding;GO:0003674,molecular_function molecular_function;GO:0003824,molecular_function catalytic activity;GO:0005488,molecular_function binding;GO:0005515,molecular_function protein binding;GO:0005524,molecular_function ATP binding;GO:0005575,cellular_component cellular_component;GO:0005622,cellular_component intracellular;GO:0005623,cellular_component …	NA	NA	septum site-determining protein MinD [Pseudomonas syringae pv. tomato str. DC3000]	NA
AE016853.1	4386397	4386628	232	4386492	690	5.03134	1.18081	3.50511	IP_CpxR_vs_IN_CpxR_peak_286	gene-PSPTO_3876:Promoter;gene-PSPTO_3874:CDS;gene-PSPTO_3875:Promoter	PSPTO_3875:AE016853.1:4386648-4387284:+:-136	PSPTO_3875(rluA)	NA	NA	NA	ribosomal large subunit pseudouridine synthase A [Pseudomonas syringae pv. tomato str. DC3000]	NA
AE016853.1	4402658	4402979	322	4402696	700	4.74833	1.17249	3.24866	IP_CpxR_vs_IN_CpxR_peak_287	gene-PSPTO_3889:Promoter;gene-PSPTO_3890:CDS;gene-PSPTO_3887:Promoter;gene-PSPTO_3888:Promoter	PSPTO_3890:AE016853.1:4402329-4403103:-:285	PSPTO_3890(PSPTO_3890)	NA	NA	NA	peptidyl-prolyl cis-trans isomerase, FKBP-type [Pseudomonas syringae pv. tomato str. DC3000]	NA
AE016853.1	4407957	4408403	447	4408142	1065	64.6996	1.76888	61.3043	IP_CpxR_vs_IN_CpxR_peak_288	gene-PSPTO_3897:Promoter;gene-PSPTO_t49:exon;gene-PSPTO_3894:Promoter;gene-PSPTO_3898:Promoter;gene-PSPTO_3895:Promoter	PSPTO_t49:AE016853.1:4408093-4408170:-:-9	PSPTO_t49(tRNA-Asp-3)	NA	NA	NA	NA	NA
AE016853.1	4440712	4441589	878	4441030	821	23.2098	1.44749	20.8427	IP_CpxR_vs_IN_CpxR_peak_289	gene-PSPTO_3925:Promoter;gene-PSPTO_3924:Promoter	PSPTO_3926:AE016853.1:4440887-4441297:-:147	PSPTO_3926(PSPTO_3926)	NA	NA	NA	NA	NA
AE016853.1	4441846	4443192	1347	4442861	672	5.49045	1.1946	3.92379	IP_CpxR_vs_IN_CpxR_peak_290	gene-PSPTO_3927:Promoter	PSPTO_3927:AE016853.1:4441401-4442067:-:-451	PSPTO_3927(PSPTO_3927)	NA	NA	NA	protein of unknown function [Pseudomonas syringae pv. tomato str. DC3000]	NA
AE016853.1	4443996	4444915	920	4444486	871	33.0634	1.54784	30.4336	IP_CpxR_vs_IN_CpxR_peak_291	gene-PSPTO_3929:Promoter;gene-PSPTO_3930:Promoter;gene-PSPTO_3931:Promoter	PSPTO_3930:AE016853.1:4443120-4444302:-:-153	PSPTO_3930(PSPTO_3930)	NA	NA	NA	retron reverse transcriptase [Pseudomonas syringae pv. tomato str. DC3000]	NA
AE016853.1	4447202	4447530	329	4447332	698	3.14674	1.12974	1.81397	IP_CpxR_vs_IN_CpxR_peak_292	gene-PSPTO_3936:CDS;gene-PSPTO_3934:Promoter;gene-PSPTO_3935:Promoter;gene-PSPTO_3932:Promoter;gene-PSPTO_3933:Promoter	PSPTO_3935:AE016853.1:4446906-4447263:-:-102	PSPTO_3935(PSPTO_3935)	NA	NA	NA	conserved hypothetical protein [Pseudomonas syringae pv. tomato str. DC3000]	NA
AE016853.1	4456567	4457450	884	4457349	738	7.83922	1.23377	6.08751	IP_CpxR_vs_IN_CpxR_peak_293	intergenic	PSPTO_3948:AE016853.1:4455992-4456376:+:1016	PSPTO_3948(PSPTO_3948)	NA	NA	NA	hypothetical protein PSPTO_3948 [Pseudomonas syringae pv. tomato str. DC3000]	NA
AE016853.1	4458494	4458811	318	4458737	709	5.99433	1.20029	4.38605	IP_CpxR_vs_IN_CpxR_peak_294	gene-PSPTO_t51:Promoter;gene-PSPTO_3949:Promoter	PSPTO_t51:AE016853.1:4458618-4458708:-:56	PSPTO_t51(tRNA-Ser-4)	NA	NA	NA	NA	NA
AE016853.1	4459870	4460403	534	4460337	703	6.35834	1.20929	4.72084	IP_CpxR_vs_IN_CpxR_peak_295	gene-PSPTO_3952:CDS;gene-PSPTO_t51:Promoter;gene-PSPTO_3951:Promoter;gene-PSPTO_3950:Promoter;gene-PSPTO_3949:Promoter	PSPTO_3951:AE016853.1:4459538-4460297:-:161	PSPTO_3951(PSPTO_3951)	NA	NA	NA	metallo-beta-lactamase superfamily protein [Pseudomonas syringae pv. tomato str. DC3000]	NA
AE016853.1	4470780	4471638	859	4471105	998	7.55835	1.1926	5.8276	IP_CpxR_vs_IN_CpxR_peak_296	gene-PSPTO_3963:CDS;gene-PSPTO_3965:Promoter	PSPTO_3963:AE016853.1:4470780-4471758:-:549	PSPTO_3963(PSPTO_3963)	NA	NA	NA	ISPssy, transposase [Pseudomonas syringae pv. tomato str. DC3000]	NA
AE016853.1	4476224	4476646	423	4476499	748	11.9844	1.30615	10.0051	IP_CpxR_vs_IN_CpxR_peak_297	gene-PSPTO_t52:exon	PSPTO_t52:AE016853.1:4476433-4476509:-:74	PSPTO_t52(tRNA-Lys-2)	NA	NA	NA	NA	NA
AE016853.1	4477925	4479743	1819	4478849	838	18.4549	1.37943	16.2258	IP_CpxR_vs_IN_CpxR_peak_298	gene-PSPTO_3969:Promoter;gene-PSPTO_3970:CDS;gene-PSPTO_3968:Promoter	PSPTO_3970:AE016853.1:4478082-4478901:-:67	PSPTO_3970(PSPTO_3970)	18;GO:0005575,cellular_component cellular_component;GO:0005623,cellular_component cell;GO:0008150,biological_process biological_process;GO:0009987,biological_process cellular process;GO:0016043,biological_process cellular component organization;GO:0022607,biological_process cellular component assembly;GO:0030288,cellular_component outer membrane-bounded periplasmic space;GO:0030313,cellular_compo…	NA	NA	conserved protein of unknown function [Pseudomonas syringae pv. tomato str. DC3000]	NA
AE016853.1	4483006	4483463	458	4483331	760	8.64955	1.24517	6.84183	IP_CpxR_vs_IN_CpxR_peak_299	gene-PSPTO_3974:Promoter;gene-PSPTO_3975:Promoter;gene-PSPTO_3976:CDS;gene-PSPTO_3973:Promoter	PSPTO_3976:AE016853.1:4482992-4483460:-:226	PSPTO_3976(PSPTO_3976)	5;GO:0003674,molecular_function molecular_function;GO:0003824,molecular_function catalytic activity;GO:0016787,molecular_function hydrolase activity;GO:0016788,molecular_function hydrolase activity, acting on ester bonds;GO:0016790,molecular_function thiolester hydrolase activity	E3.1.2.23; 4-hydroxybenzoyl-CoA thioesterase [EC:3.1.2.23]; K01075	map00130,map00362	conserved protein of unknown function [Pseudomonas syringae pv. tomato str. DC3000]	NA
AE016853.1	4486352	4486621	270	4486564	699	4.1751	1.1581	2.73153	IP_CpxR_vs_IN_CpxR_peak_300	gene-PSPTO_3978:Promoter;gene-PSPTO_3980:CDS;gene-PSPTO_3979:Promoter	PSPTO_3980:AE016853.1:4486034-4486781:-:295	PSPTO_3980(PSPTO_3980)	13;GO:0005575,cellular_component cellular_component;GO:0005622,cellular_component intracellular;GO:0005623,cellular_component cell;GO:0005737,cellular_component cytoplasm;GO:0005829,cellular_component cytosol;GO:0008150,biological_process biological_process;GO:0009314,biological_process response to radiation;GO:0009628,biological_process response to abiotic stimulus;GO:0010212,biological_process …	NA	NA	conserved protein of unknown function [Pseudomonas syringae pv. tomato str. DC3000]	NA
AE016853.1	4487536	4488251	716	4487556	685	4.49959	1.16827	3.02356	IP_CpxR_vs_IN_CpxR_peak_301	gene-PSPTO_3981:CDS;gene-PSPTO_3980:Promoter;gene-PSPTO_3979:Promoter	PSPTO_3981:AE016853.1:4486895-4488671:-:778	PSPTO_3981(aspS)	59;GO:0003674,molecular_function molecular_function;GO:0003824,molecular_function catalytic activity;GO:0004812,molecular_function aminoacyl-tRNA ligase activity;GO:0004815,molecular_function aspartate-tRNA ligase activity;GO:0005575,cellular_component cellular_component;GO:0005622,cellular_component intracellular;GO:0005623,cellular_component cell;GO:0005737,cellular_component cytoplasm;GO:00058…	DARS2, aspS; aspartyl-tRNA synthetase [EC:6.1.1.12]; K01876	map00970	aspartyl-tRNA synthetase [Pseudomonas syringae pv. tomato str. DC3000]	NA
AE016853.1	4488822	4489072	251	4488944	698	5.94466	1.20094	4.34104	IP_CpxR_vs_IN_CpxR_peak_302	gene-PSPTO_3981:Promoter	PSPTO_3982:AE016853.1:4488955-4489213:-:266	PSPTO_3982(PSPTO_3982)	NA	NA	NA	conserved hypothetical protein [Pseudomonas syringae pv. tomato str. DC3000]	NA
AE016853.1	4490794	4491085	292	4491037	673	4.94771	1.18126	3.42886	IP_CpxR_vs_IN_CpxR_peak_303	gene-PSPTO_3984:CDS;gene-PSPTO_3987:Promoter;gene-PSPTO_3983:Promoter;gene-PSPTO_3982:Promoter	PSPTO_3984:AE016853.1:4490987-4491209:+:-48	PSPTO_3984(PSPTO_3984)	NA	NA	NA	cold shock domain family protein [Pseudomonas syringae pv. tomato str. DC3000]	NA
AE016853.1	4492786	4493705	920	4493085	704	7.42705	1.23175	5.70612	IP_CpxR_vs_IN_CpxR_peak_304	gene-PSPTO_3986:Promoter;gene-PSPTO_3985:Promoter;gene-PSPTO_3988:Promoter;gene-PSPTO_3987:CDS	PSPTO_3987:AE016853.1:4492829-4494176:+:416	PSPTO_3987(oprD)	NA	oprD; imipenem/basic amino acid-specific outer membrane pore [EC:3.4.21.-]; K18093	map01501,map02020	porin D [Pseudomonas syringae pv. tomato str. DC3000]	NA
AE016853.1	4494342	4494574	233	4494427	704	7.79368	1.23922	6.04605	IP_CpxR_vs_IN_CpxR_peak_305	gene-PSPTO_3988:CDS;gene-PSPTO_3989:Promoter	PSPTO_3988:AE016853.1:4494352-4496068:+:105	PSPTO_3988(proS)	68;GO:0002161,molecular_function aminoacyl-tRNA editing activity;GO:0003674,molecular_function molecular_function;GO:0003824,molecular_function catalytic activity;GO:0004812,molecular_function aminoacyl-tRNA ligase activity;GO:0004827,molecular_function proline-tRNA ligase activity;GO:0005575,cellular_component cellular_component;GO:0005622,cellular_component intracellular;GO:0005623,cellular_com…	PARS, proS; prolyl-tRNA synthetase [EC:6.1.1.15]; K01881	map00970	prolyl-tRNA synthetase [Pseudomonas syringae pv. tomato str. DC3000]	NA
AE016853.1	4498512	4499268	757	4498671	905	33.5337	1.53943	30.8933	IP_CpxR_vs_IN_CpxR_peak_306	gene-PSPTO_t54:Promoter;gene-PSPTO_3991:Promoter;gene-PSPTO_3990:Promoter	PSPTO_t54:AE016853.1:4498715-4498792:+:174	PSPTO_t54(tRNA-Met-4)	NA	NA	NA	NA	NA
AE016853.1	4506766	4507542	777	4506913	896	22.8776	1.41955	20.5195	IP_CpxR_vs_IN_CpxR_peak_307	gene-PSPTO_3993:Promoter;gene-PSPTO_3995:Promoter	PSPTO_3995:AE016853.1:4507087-4508254:+:66	PSPTO_3995(PSPTO_3995)	NA	NA	NA	abortive infection protein, internal deletion [Pseudomonas syringae pv. tomato str. DC3000]	NA
AE016853.1	4508655	4510878	2224	4509218	1004	15.042	1.2981	12.9368	IP_CpxR_vs_IN_CpxR_peak_308	gene-PSPTO_3996:CDS	PSPTO_3996:AE016853.1:4509043-4510597:-:831	PSPTO_3996(PSPTO_3996)	NA	NA	NA	ISPsy5, transposase [Pseudomonas syringae pv. tomato str. DC3000]	NA
AE016853.1	4511505	4513306	1802	4513201	973	12.8625	1.27466	10.8479	IP_CpxR_vs_IN_CpxR_peak_309	gene-PSPTO_3999:CDS	PSPTO_3999:AE016853.1:4511823-4513377:+:582	PSPTO_3999(PSPTO_3999)	NA	NA	NA	ISPsy5, transposase [Pseudomonas syringae pv. tomato str. DC3000]	NA
AE016853.1	4514321	4515395	1075	4514475	850	12.8808	1.29756	10.8657	IP_CpxR_vs_IN_CpxR_peak_310	intergenic	PSPTO_4001:AE016853.1:4514765-4515260:-:402	PSPTO_4001(avrPto1)	NA	avrPto1; type III effector protein AvrPto1; K13451	map04626	type III effector protein AvrPto1 [Pseudomonas syringae pv. tomato str. DC3000]	NA
AE016853.1	4525522	4525993	472	4525912	1025	4.48589	1.13488	3.01099	IP_CpxR_vs_IN_CpxR_peak_311	gene-PSPTO_4011:Promoter;gene-PSPTO_4013:CDS;gene-PSPTO_4014:Promoter;gene-PSPTO_4012:Promoter	PSPTO_4013:AE016853.1:4525462-4526485:+:295	PSPTO_4013(PSPTO_4013)	NA	NA	NA	ISPsy4, transposase [Pseudomonas syringae pv. tomato str. DC3000]	NA
AE016853.1	4526252	4526480	229	4526377	1044	11.4636	1.24502	9.50467	IP_CpxR_vs_IN_CpxR_peak_312	gene-PSPTO_4011:Promoter;gene-PSPTO_4013:CDS;gene-PSPTO_4014:Promoter;gene-PSPTO_4012:Promoter	PSPTO_4014:AE016853.1:4526481-4527291:+:-115	PSPTO_4014(PSPTO_4014)	NA	NA	NA	ISPsy4, transposition helper protein [Pseudomonas syringae pv. tomato str. DC3000]	NA
AE016853.1	4526717	4527214	498	4526899	913	5.32601	1.16102	3.77464	IP_CpxR_vs_IN_CpxR_peak_313	gene-PSPTO_4014:CDS;gene-PSPTO_4012:Promoter	PSPTO_4014:AE016853.1:4526481-4527291:+:484	PSPTO_4014(PSPTO_4014)	NA	NA	NA	ISPsy4, transposition helper protein [Pseudomonas syringae pv. tomato str. DC3000]	NA
AE016853.1	4534215	4535526	1312	4535226	996	49.8947	1.66776	46.8559	IP_CpxR_vs_IN_CpxR_peak_314	gene-PSPTO_4024:Promoter;gene-PSPTO_4025:Promoter	PSPTO_4024:AE016853.1:4534414-4535194:-:324	PSPTO_4024(fnr-1)	NA	NA	NA	ferredoxin--NADP reductase [Pseudomonas syringae pv. tomato str. DC3000]	NA
AE016853.1	4566945	4567198	254	4567130	946	8.90403	1.22053	7.08088	IP_CpxR_vs_IN_CpxR_peak_315	gene-PSPTO_4060:CDS	PSPTO_4059:AE016853.1:4566359-4566683:+:712	PSPTO_4059(fdxA)	NA	NA	NA	ferredoxin [Pseudomonas syringae pv. tomato str. DC3000]	NA
AE016853.1	4567512	4568164	653	4567873	907	9.74727	1.23941	7.87372	IP_CpxR_vs_IN_CpxR_peak_316	gene-PSPTO_4062:Promoter;gene-PSPTO_4060:CDS	PSPTO_4060:AE016853.1:4566809-4568270:-:432	PSPTO_4060(PSPTO_4060)	NA	NA	NA	ISPsy6, transposase [Pseudomonas syringae pv. tomato str. DC3000]	NA
AE016853.1	4621008	4621338	331	4621123	810	11.2468	1.28032	9.2975	IP_CpxR_vs_IN_CpxR_peak_317	gene-PSPTO_4101:Promoter;gene-PSPTO_4099:Promoter;gene-PSPTO_4098:Promoter	PSPTO_4101:AE016853.1:4621222-4622890:+:-49	PSPTO_4101(hopAK1)	NA	NA	NA	type III helper protein HopAK1 [Pseudomonas syringae pv. tomato str. DC3000]	NA
AE016853.1	4621700	4621992	293	4621837	692	3.50994	1.14087	2.13625	IP_CpxR_vs_IN_CpxR_peak_318	gene-PSPTO_4101:CDS;gene-PSPTO_4102:Promoter;gene-PSPTO_4099:Promoter;gene-PSPTO_4098:Promoter	PSPTO_4101:AE016853.1:4621222-4622890:+:623	PSPTO_4101(hopAK1)	NA	NA	NA	type III helper protein HopAK1 [Pseudomonas syringae pv. tomato str. DC3000]	NA
AE016853.1	4622842	4623304	463	4623160	780	10.7508	1.27828	8.82502	IP_CpxR_vs_IN_CpxR_peak_319	gene-PSPTO_4102:Promoter;gene-PSPTO_4104:Promoter	PSPTO_4102:AE016853.1:4623164-4623362:+:-91	PSPTO_4102(PSPTO_4102)	NA	NA	NA	hypothetical protein PSPTO_4102 [Pseudomonas syringae pv. tomato str. DC3000]	NA
AE016853.1	4623825	4624196	372	4624136	765	10.1166	1.27052	8.22273	IP_CpxR_vs_IN_CpxR_peak_320	gene-PSPTO_4103:Promoter;gene-PSPTO_4104:CDS	PSPTO_4104:AE016853.1:4623993-4626840:+:17	PSPTO_4104(PSPTO_4104)	101;GO:0000166,molecular_function nucleotide binding;GO:0001000,molecular_function bacterial-type RNA polymerase core enzyme binding;GO:0003674,molecular_function molecular_function;GO:0003676,molecular_function nucleic acid binding;GO:0003824,molecular_function catalytic activity;GO:0004386,molecular_function helicase activity;GO:0005488,molecular_function binding;GO:0005515,molecular_function p…	NA	NA	ATP-dependent helicase hepA, putative [Pseudomonas syringae pv. tomato str. DC3000]	NA
AE016853.1	4671858	4672649	792	4672260	1066	62.8445	1.75215	59.4942	IP_CpxR_vs_IN_CpxR_peak_321	gene-PSPTO_4147:Promoter;gene-PSPTO_4144:Promoter;gene-PSPTO_4143:Promoter;gene-PSPTO_4145:Promoter	PSPTO_4145:AE016853.1:4672278-4672488:+:-25	PSPTO_4145(capB)	6;GO:0005575,cellular_component cellular_component;GO:0005622,cellular_component intracellular;GO:0005623,cellular_component cell;GO:0005737,cellular_component cytoplasm;GO:0044424,cellular_component intracellular part;GO:0044464,cellular_component cell part	NA	NA	cold shock protein CapB [Pseudomonas syringae pv. tomato str. DC3000]	NA
AE016853.1	4677770	4678198	429	4677954	895	22.9041	1.42016	20.5455	IP_CpxR_vs_IN_CpxR_peak_322	gene-PSPTO_4150:CDS;gene-PSPTO_4152:Promoter	PSPTO_4150:AE016853.1:4677642-4678005:-:21	PSPTO_4150(PSPTO_4150)	NA	NA	NA	hypothetical protein PSPTO_4150 [Pseudomonas syringae pv. tomato str. DC3000]	NA
AE016853.1	4679703	4680370	668	4680058	975	6.87592	1.18355	5.19716	IP_CpxR_vs_IN_CpxR_peak_323	gene-PSPTO_4154:Promoter;gene-PSPTO_4152:CDS;gene-PSPTO_4151:Promoter;gene-PSPTO_4153:Promoter	PSPTO_4152:AE016853.1:4679390-4680368:+:646	PSPTO_4152(PSPTO_4152)	NA	NA	NA	ISPssy, transposase [Pseudomonas syringae pv. tomato str. DC3000]	NA
AE016853.1	4683415	4683760	346	4683419	716	3.05214	1.12521	1.7313	IP_CpxR_vs_IN_CpxR_peak_324	gene-PSPTO_4157:Promoter;gene-PSPTO_4155:CDS	PSPTO_4155:AE016853.1:4682333-4683551:-:-36	PSPTO_4155(argG)	48;GO:0000050,biological_process urea cycle;GO:0000053,biological_process argininosuccinate metabolic process;GO:0003674,molecular_function molecular_function;GO:0003824,molecular_function catalytic activity;GO:0004055,molecular_function argininosuccinate synthase activity;GO:0005575,cellular_component cellular_component;GO:0005622,cellular_component intracellular;GO:0005623,cellular_component ce…	argG, ASS1; argininosuccinate synthase [EC:6.3.4.5]; K01940	map00220,map00250	argininosuccinate synthase [Pseudomonas syringae pv. tomato str. DC3000]	NA
AE016853.1	4686546	4686818	273	4686679	744	7.0231	1.21649	5.33388	IP_CpxR_vs_IN_CpxR_peak_325	gene-PSPTO_4160:Promoter;gene-PSPTO_4159:CDS	PSPTO_4159:AE016853.1:4686626-4686845:+:55	PSPTO_4159(PSPTO_4159)	NA	NA	NA	bacterioferritin-associated ferredoxin [Pseudomonas syringae pv. tomato str. DC3000]	NA
AE016853.1	4690121	4690495	375	4690266	695	3.36921	1.13653	2.01123	IP_CpxR_vs_IN_CpxR_peak_326	gene-PSPTO_4165:Promoter;gene-PSPTO_4164:Promoter;gene-PSPTO_4162:Promoter	PSPTO_4162:AE016853.1:4688018-4690217:-:-90	PSPTO_4162(PSPTO_4162)	NA	NA	NA	oxidoreductase, molybdopterin-binding protein [Pseudomonas syringae pv. tomato str. DC3000]	NA
AE016853.1	4710410	4710688	279	4710585	836	11.5884	1.28059	9.62432	IP_CpxR_vs_IN_CpxR_peak_327	gene-PSPTO_4179:Promoter;gene-PSPTO_4180:Promoter	PSPTO_4179:AE016853.1:4708219-4710520:-:-28	PSPTO_4179(metE)	77;GO:0000096,biological_process sulfur amino acid metabolic process;GO:0000097,biological_process sulfur amino acid biosynthetic process;GO:0003674,molecular_function molecular_function;GO:0003824,molecular_function catalytic activity;GO:0003871,molecular_function 5-methyltetrahydropteroyltriglutamate-homocysteine S-methyltransferase activity;GO:0005575,cellular_component cellular_component;GO:0…	metE; 5-methyltetrahydropteroyltriglutamate--homocysteine methyltransferase [EC:2.1.1.14]; K00549	map00270,map00450	5-methyltetrahydropteroyltriglutamate--homocysteine S-methyltransferase [Pseudomonas syringae pv. tomato str. DC3000]	NA
AE016853.1	4715044	4716134	1091	4715245	774	8.96011	1.24826	7.13301	IP_CpxR_vs_IN_CpxR_peak_328	gene-PSPTO_4183:Promoter;gene-PSPTO_4188:Promoter;gene-PSPTO_4186:CDS	PSPTO_4186:AE016853.1:4715050-4715731:+:538	PSPTO_4186(PSPTO_4186)	NA	NA	NA	hypothetical protein PSPTO_4186 [Pseudomonas syringae pv. tomato str. DC3000]	NA
AE016853.1	4717625	4718694	1070	4717829	776	11.6055	1.29338	9.64086	IP_CpxR_vs_IN_CpxR_peak_329	gene-PSPTO_4187:Promoter;gene-PSPTO_4189:Promoter	PSPTO_4189:AE016853.1:4717840-4718530:+:319	PSPTO_4189(PSPTO_4189)	NA	NA	NA	hypothetical protein PSPTO_4189 [Pseudomonas syringae pv. tomato str. DC3000]	NA
AE016853.1	4719196	4719561	366	4719358	750	8.63061	1.24668	6.82392	IP_CpxR_vs_IN_CpxR_peak_330	gene-PSPTO_4191:Promoter;gene-PSPTO_4190:CDS	PSPTO_4190:AE016853.1:4718580-4719450:-:72	PSPTO_4190(PSPTO_4190)	NA	NA	NA	hypothetical protein PSPTO_4190 [Pseudomonas syringae pv. tomato str. DC3000]	NA
AE016853.1	4753982	4754337	356	4754170	745	7.76913	1.23115	6.02297	IP_CpxR_vs_IN_CpxR_peak_331	gene-PSPTO_4219:Promoter;gene-PSPTO_4220:Promoter	PSPTO_4220:AE016853.1:4752341-4754129:-:-30	PSPTO_4220(lepA)	84;GO:0000166,molecular_function nucleotide binding;GO:0001882,molecular_function nucleoside binding;GO:0001883,molecular_function purine nucleoside binding;GO:0003674,molecular_function molecular_function;GO:0003676,molecular_function nucleic acid binding;GO:0003723,molecular_function RNA binding;GO:0003746,molecular_function translation elongation factor activity;GO:0003824,molecular_function c…	lepA; GTP-binding protein LepA; K03596	map05134	GTP-binding protein LepA [Pseudomonas syringae pv. tomato str. DC3000]	NA
AE016853.1	4756484	4758613	2130	4756730	770	10.4683	1.27556	8.55647	IP_CpxR_vs_IN_CpxR_peak_332	gene-PSPTO_4225:Promoter;gene-PSPTO_4221:Promoter;gene-PSPTO_4222:CDS	PSPTO_4223:AE016853.1:4756999-4757590:-:42	PSPTO_4223(mucA)	NA	NA	NA	sigma factor algU negative regulatory protein MucA [Pseudomonas syringae pv. tomato str. DC3000]	NA
AE016853.1	4760148	4760566	419	4760443	714	4.72814	1.17013	3.23002	IP_CpxR_vs_IN_CpxR_peak_333	gene-PSPTO_4229:Promoter;gene-PSPTO_4226:CDS;gene-PSPTO_4228:Promoter	PSPTO_4226:AE016853.1:4760288-4760753:-:396	PSPTO_4226(PSPTO_4226)	NA	NA	NA	protein of unknown function [Pseudomonas syringae pv. tomato str. DC3000]	NA
AE016853.1	4765007	4765694	688	4765338	854	19.0038	1.38236	16.7564	IP_CpxR_vs_IN_CpxR_peak_334	gene-PSPTO_4230:Promoter;gene-PSPTO_4233:Promoter;gene-PSPTO_4231:Promoter;gene-PSPTO_4232:Promoter;gene-PSPTO_4234:Promoter	PSPTO_4232:AE016853.1:4765570-4766548:+:-220	PSPTO_4232(PSPTO_4232)	NA	tctC; putative tricarboxylic transport membrane protein; K07795	map02020	TctC protein, putative [Pseudomonas syringae pv. tomato str. DC3000]	NA
AE016853.1	4786822	4787099	278	4787045	747	7.91222	1.23358	6.15515	IP_CpxR_vs_IN_CpxR_peak_335	gene-PSPTO_4250:Promoter;gene-PSPTO_t55:Promoter	PSPTO_t55:AE016853.1:4787410-4787484:+:-450	PSPTO_t55(tRNA-Gly-5)	NA	NA	NA	NA	NA
AE016853.1	4790868	4792591	1724	4791156	1009	10.8935	1.24187	8.95995	IP_CpxR_vs_IN_CpxR_peak_336	gene-PSPTO_4251:CDS	PSPTO_4251:AE016853.1:4790777-4792331:-:602	PSPTO_4251(PSPTO_4251)	NA	NA	NA	ISPsy5, transposase [Pseudomonas syringae pv. tomato str. DC3000]	NA
AE016853.1	4793443	4793995	553	4793862	960	8.26381	1.20847	6.48256	IP_CpxR_vs_IN_CpxR_peak_337	gene-PSPTO_4254:Promoter;gene-PSPTO_4251:Promoter;gene-PSPTO_4252:Promoter;gene-PSPTO_4253:CDS	PSPTO_4253:AE016853.1:4793541-4794519:-:800	PSPTO_4253(PSPTO_4253)	NA	NA	NA	ISPssy, transposase [Pseudomonas syringae pv. tomato str. DC3000]	NA
AE016853.1	4808002	4809690	1689	4808098	1038	9.47575	1.21775	7.61725	IP_CpxR_vs_IN_CpxR_peak_338	gene-PSPTO_4270:Promoter;gene-PSPTO_4269:CDS;gene-PSPTO_4267:Promoter	PSPTO_4270:AE016853.1:4808965-4809775:+:-119	PSPTO_4270(PSPTO_4270)	NA	NA	NA	ISPsy4, transposition helper protein [Pseudomonas syringae pv. tomato str. DC3000]	NA
AE016853.1	4862639	4862993	355	4862784	767	7.97161	1.23122	6.21108	IP_CpxR_vs_IN_CpxR_peak_339	gene-PSPTO_4310:Promoter;gene-PSPTO_4312:Promoter	PSPTO_4312:AE016853.1:4862885-4864358:+:-69	PSPTO_4312(PSPTO_4312)	60;GO:0000041,biological_process transition metal ion transport;GO:0003674,molecular_function molecular_function;GO:0005215,molecular_function transporter activity;GO:0005315,molecular_function inorganic phosphate transmembrane transporter activity;GO:0005385,molecular_function zinc ion transmembrane transporter activity;GO:0005575,cellular_component cellular_component;GO:0005623,cellular_compone…	NA	NA	phosphate transporter family protein [Pseudomonas syringae pv. tomato str. DC3000]	NA
AE016853.1	4872652	4872942	291	4872733	728	4.70492	1.16777	3.20985	IP_CpxR_vs_IN_CpxR_peak_340	gene-PSPTO_4321:Promoter;gene-PSPTO_4322:Promoter	PSPTO_4321:AE016853.1:4872779-4873772:+:17	PSPTO_4321(PSPTO_4321)	NA	NA	NA	hypothetical protein PSPTO_4321 [Pseudomonas syringae pv. tomato str. DC3000]	NA
AE016853.1	4881058	4881686	629	4881343	729	6.09453	1.19939	4.47839	IP_CpxR_vs_IN_CpxR_peak_341	gene-PSPTO_4331:CDS;gene-PSPTO_4329:Promoter;gene-PSPTO_4332:Promoter;gene-PSPTO_4328:Promoter	PSPTO_4331:AE016853.1:4881166-4881802:+:205	PSPTO_4331(hopE1)	NA	NA	NA	type III effector HopE1 [Pseudomonas syringae pv. tomato str. DC3000]	NA
AE016853.1	4910926	4911835	910	4911627	987	7.37906	1.19082	5.66203	IP_CpxR_vs_IN_CpxR_peak_342	gene-PSPTO_4347:CDS	PSPTO_4347:AE016853.1:4910861-4911839:+:519	PSPTO_4347(PSPTO_4347)	NA	NA	NA	ISPssy, transposase [Pseudomonas syringae pv. tomato str. DC3000]	NA
AE016853.1	4925241	4925514	274	4925287	735	5.45587	1.18437	3.89299	IP_CpxR_vs_IN_CpxR_peak_343	gene-PSPTO_4361:Promoter;gene-PSPTO_4363:CDS;gene-PSPTO_4365:Promoter	PSPTO_4364:AE016853.1:4925638-4925737:-:360	PSPTO_4364(PSPTO_4364)	NA	NA	NA	hypothetical protein PSPTO_4364 [Pseudomonas syringae pv. tomato str. DC3000]	NA
AE016853.1	4933408	4933755	348	4933416	758	2.75026	1.11261	1.46813	IP_CpxR_vs_IN_CpxR_peak_344	gene-PSPTO_4369:CDS	PSPTO_4370:AE016853.1:4933543-4933771:-:190	PSPTO_4370(PSPTO_4370)	NA	NA	NA	conserved hypothetical protein [Pseudomonas syringae pv. tomato str. DC3000]	NA
AE016853.1	4938515	4938760	246	4938648	723	2.59324	1.11056	1.33291	IP_CpxR_vs_IN_CpxR_peak_345	gene-PSPTO_4376:CDS;gene-PSPTO_4373:Promoter;gene-PSPTO_4374:Promoter	PSPTO_4375:AE016853.1:4937514-4938258:+:1123	PSPTO_4375(PSPTO_4375)	NA	NA	NA	PAP2 superfamily protein [Pseudomonas syringae pv. tomato str. DC3000]	NA
AE016853.1	4939615	4940272	658	4939792	750	7.77077	1.23031	6.02446	IP_CpxR_vs_IN_CpxR_peak_346	gene-PSPTO_4376:CDS;gene-PSPTO_4380:Promoter	PSPTO_4376:AE016853.1:4938342-4939986:-:43	PSPTO_4376(groEL)	69;GO:0000166,molecular_function nucleotide binding;GO:0000287,molecular_function magnesium ion binding;GO:0003674,molecular_function molecular_function;GO:0003824,molecular_function catalytic activity;GO:0005488,molecular_function binding;GO:0005515,molecular_function protein binding;GO:0005524,molecular_function ATP binding;GO:0005575,cellular_component cellular_component;GO:0005622,cellular_co…	groEL, HSPD1; chaperonin GroEL; K04077	map03018,map05134,map05152	chaperonin, 60 kDa [Pseudomonas syringae pv. tomato str. DC3000]	NA
AE016853.1	4949770	4950998	1229	4950003	882	14.9348	1.32041	12.8339	IP_CpxR_vs_IN_CpxR_peak_347	gene-PSPTO_4386:CDS;gene-PSPTO_4387:Promoter	PSPTO_4387:AE016853.1:4951237-4952605:+:-853	PSPTO_4387(PSPTO_4387)	NA	NA	NA	hypothetical protein PSPTO_4387 [Pseudomonas syringae pv. tomato str. DC3000]	NA
AE016853.1	4952172	4953412	1241	4952759	816	23.2861	1.45021	20.9156	IP_CpxR_vs_IN_CpxR_peak_348	gene-PSPTO_4388:Promoter	PSPTO_4388:AE016853.1:4953596-4953755:+:-804	PSPTO_4388(PSPTO_4388)	NA	NA	NA	hypothetical protein PSPTO_4388 [Pseudomonas syringae pv. tomato str. DC3000]	NA
AE016853.1	4953872	4955677	1806	4955003	969	8.3995	1.20956	6.60913	IP_CpxR_vs_IN_CpxR_peak_349	gene-PSPTO_4389:CDS	PSPTO_4389:AE016853.1:4953853-4955407:-:633	PSPTO_4389(PSPTO_4389)	NA	NA	NA	ISPsy5, transposase [Pseudomonas syringae pv. tomato str. DC3000]	NA
AE016853.1	4966561	4967279	719	4966816	735	6.40167	1.20505	4.76138	IP_CpxR_vs_IN_CpxR_peak_350	gene-PSPTO_4401:Promoter;gene-PSPTO_4400:CDS	PSPTO_4400:AE016853.1:4964660-4967402:-:482	PSPTO_4400(secA)	93;GO:0000166,molecular_function nucleotide binding;GO:0002790,biological_process peptide secretion;GO:0003674,molecular_function molecular_function;GO:0003824,molecular_function catalytic activity;GO:0005215,molecular_function transporter activity;GO:0005488,molecular_function binding;GO:0005515,molecular_function protein binding;GO:0005524,molecular_function ATP binding;GO:0005575,cellular_comp…	secA; preprotein translocase subunit SecA [EC:7.4.2.8]; K03070	map02024,map03060,map03070	preprotein translocase, SecA subunit [Pseudomonas syringae pv. tomato str. DC3000]	NA
AE016853.1	4968321	4969413	1093	4969218	829	19.907	1.40154	17.6325	IP_CpxR_vs_IN_CpxR_peak_351	gene-PSPTO_4402:Promoter;gene-PSPTO_4400:Promoter	PSPTO_4402:AE016853.1:4968297-4969209:-:342	PSPTO_4402(lpxC)	53;GO:0003674,molecular_function molecular_function;GO:0003824,molecular_function catalytic activity;GO:0005488,molecular_function binding;GO:0005506,molecular_function iron ion binding;GO:0005575,cellular_component cellular_component;GO:0005622,cellular_component intracellular;GO:0005623,cellular_component cell;GO:0005737,cellular_component cytoplasm;GO:0005975,biological_process carbohydrate me…	lpxC; UDP-3-O-[3-hydroxymyristoyl] N-acetylglucosamine deacetylase [EC:3.5.1.108]; K02535	map00540	UDP-3-0-acyl N-acetylglucosamine deacetylase [Pseudomonas syringae pv. tomato str. DC3000]	NA
AE016853.1	4969657	4969985	329	4969833	687	4.13783	1.15861	2.69747	IP_CpxR_vs_IN_CpxR_peak_352	gene-PSPTO_4403:CDS;gene-PSPTO_4402:Promoter	PSPTO_4402:AE016853.1:4968297-4969209:-:-611	PSPTO_4402(lpxC)	53;GO:0003674,molecular_function molecular_function;GO:0003824,molecular_function catalytic activity;GO:0005488,molecular_function binding;GO:0005506,molecular_function iron ion binding;GO:0005575,cellular_component cellular_component;GO:0005622,cellular_component intracellular;GO:0005623,cellular_component cell;GO:0005737,cellular_component cytoplasm;GO:0005975,biological_process carbohydrate me…	lpxC; UDP-3-O-[3-hydroxymyristoyl] N-acetylglucosamine deacetylase [EC:3.5.1.108]; K02535	map00540	UDP-3-0-acyl N-acetylglucosamine deacetylase [Pseudomonas syringae pv. tomato str. DC3000]	NA
AE016853.1	4973375	4973785	411	4973718	687	3.39229	1.13805	2.03202	IP_CpxR_vs_IN_CpxR_peak_353	gene-PSPTO_4405:Promoter;gene-PSPTO_4404:Promoter;gene-PSPTO_4407:CDS;gene-PSPTO_4406:Promoter	PSPTO_4406:AE016853.1:4972740-4973700:-:120	PSPTO_4406(PSPTO_4406)	NA	ddl; D-alanine-D-alanine ligase [EC:6.3.2.4]; K01921	map00473,map00550,map01502	D-alanine--D-alanine ligase [Pseudomonas syringae pv. tomato str. DC3000]	NA
AE016853.1	4978211	4978500	290	4978228	707	3.2019	1.13046	1.86367	IP_CpxR_vs_IN_CpxR_peak_354	gene-PSPTO_4410:CDS;gene-PSPTO_4409:Promoter	PSPTO_4410:AE016853.1:4977420-4978767:-:412	PSPTO_4410(murD)	46;GO:0000270,biological_process peptidoglycan metabolic process;GO:0003674,molecular_function molecular_function;GO:0003824,molecular_function catalytic activity;GO:0005488,molecular_function binding;GO:0005515,molecular_function protein binding;GO:0005575,cellular_component cellular_component;GO:0005622,cellular_component intracellular;GO:0005623,cellular_component cell;GO:0005737,cellular_comp…	murD; UDP-N-acetylmuramoylalanine--D-glutamate ligase [EC:6.3.2.9]; K01925	map00471,map00550	UDP-N-acetylmuramoylalanine--D-glutamate ligase [Pseudomonas syringae pv. tomato str. DC3000]	NA
AE016853.1	4984166	4984974	809	4984858	743	7.30793	1.22239	5.59665	IP_CpxR_vs_IN_CpxR_peak_355	gene-PSPTO_4415:Promoter;gene-PSPTO_4416:CDS;gene-PSPTO_4414:Promoter	PSPTO_4415:AE016853.1:4984407-4984701:-:131	PSPTO_4415(PSPTO_4415)	NA	NA	NA	cell division protein FtsL, putative [Pseudomonas syringae pv. tomato str. DC3000]	NA
AE016853.1	4985437	4986896	1460	4986529	801	15.983	1.35484	13.8396	IP_CpxR_vs_IN_CpxR_peak_356	gene-PSPTO_5661:exon;gene-PSPTO_4415:Promoter;gene-PSPTO_4419:Promoter;gene-PSPTO_4416:Promoter;gene-PSPTO_4417:Promoter	PSPTO_4417:AE016853.1:4985641-4986097:-:-69	PSPTO_4417(PSPTO_4417)	56;GO:0000976,molecular_function transcription regulatory region sequence-specific DNA binding;GO:0001067,molecular_function regulatory region nucleic acid binding;GO:0003674,molecular_function molecular_function;GO:0003676,molecular_function nucleic acid binding;GO:0003677,molecular_function DNA binding;GO:0003690,molecular_function double-stranded DNA binding;GO:0003700,molecular_function DNA-b…	NA	NA	marZ family protein [Pseudomonas syringae pv. tomato str. DC3000]	NA
AE016853.1	4992804	4994030	1227	4993743	1117	83.7099	1.90053	79.7445	IP_CpxR_vs_IN_CpxR_peak_357	gene-PSPTO_4424:Promoter;gene-PSPTO_4423:Promoter;gene-PSPTO_4426:CDS;gene-PSPTO_4427:Promoter;gene-PSPTO_4425:Promoter	PSPTO_4425:AE016853.1:4992921-4993314:-:-102	PSPTO_4425(rpsI)	74;GO:0000462,biological_process maturation of SSU-rRNA from tricistronic rRNA transcript (SSU-rRNA, 5.8S rRNA, LSU-rRNA);GO:0003674,molecular_function molecular_function;GO:0003676,molecular_function nucleic acid binding;GO:0003723,molecular_function RNA binding;GO:0003735,molecular_function structural constituent of ribosome;GO:0005198,molecular_function structural molecule activity;GO:0005488,…	RP-S9, MRPS9, rpsI; small subunit ribosomal protein S9; K02996	map03010	ribosomal protein S9 [Pseudomonas syringae pv. tomato str. DC3000]	NA
AE016853.1	5001848	5002224	377	5002070	799	15.4446	1.34748	13.323	IP_CpxR_vs_IN_CpxR_peak_358	gene-PSPTO_4435:Promoter;gene-PSPTO_4433:Promoter;gene-PSPTO_4432:Promoter	PSPTO_4433:AE016853.1:5001040-5001958:-:-77	PSPTO_4433(cysD)	39;GO:0000096,biological_process sulfur amino acid metabolic process;GO:0000097,biological_process sulfur amino acid biosynthetic process;GO:0003674,molecular_function molecular_function;GO:0003824,molecular_function catalytic activity;GO:0004779,molecular_function sulfate adenylyltransferase activity;GO:0004781,molecular_function sulfate adenylyltransferase (ATP) activity;GO:0006082,biological_p…	cysD; sulfate adenylyltransferase subunit 2 [EC:2.7.7.4]; K00957	map00230,map00261,map00450,map00920	sulfate adenylate transferase, subunit 2 [Pseudomonas syringae pv. tomato str. DC3000]	NA
AE016853.1	5008319	5008887	569	5008868	697	4.16225	1.15801	2.71986	IP_CpxR_vs_IN_CpxR_peak_359	gene-PSPTO_4441:CDS;gene-PSPTO_4438:Promoter;gene-PSPTO_4439:Promoter	PSPTO_4440:AE016853.1:5008563-5008692:+:39	PSPTO_4440(PSPTO_4440)	NA	NA	NA	hypothetical protein PSPTO_4440 [Pseudomonas syringae pv. tomato str. DC3000]	NA
AE016853.1	5009697	5010459	763	5010237	779	12.2395	1.30304	10.2501	IP_CpxR_vs_IN_CpxR_peak_360	gene-PSPTO_4439:Promoter;gene-PSPTO_4442:Promoter;gene-PSPTO_4441:Promoter	PSPTO_4441:AE016853.1:5008688-5009954:-:-123	PSPTO_4441(murA)	44;GO:0000270,biological_process peptidoglycan metabolic process;GO:0003674,molecular_function molecular_function;GO:0003824,molecular_function catalytic activity;GO:0005575,cellular_component cellular_component;GO:0005622,cellular_component intracellular;GO:0005623,cellular_component cell;GO:0005737,cellular_component cytoplasm;GO:0005829,cellular_component cytosol;GO:0006022,biological_process …	murA; UDP-N-acetylglucosamine 1-carboxyvinyltransferase [EC:2.5.1.7]; K00790	map00520,map00550	UDP-N-acetylglucosamine 1-carboxyvinyltransferase [Pseudomonas syringae pv. tomato str. DC3000]	NA
AE016853.1	5014914	5015269	356	5015080	708	3.10488	1.12752	1.77763	IP_CpxR_vs_IN_CpxR_peak_361	gene-PSPTO_4452:Promoter;gene-PSPTO_4450:Promoter;gene-PSPTO_4447:Promoter;gene-PSPTO_4451:Promoter;gene-PSPTO_4449:CDS	PSPTO_4450:AE016853.1:5015212-5015785:+:-121	PSPTO_4450(PSPTO_4450)	NA	NA	NA	conserved protein of unknown function [Pseudomonas syringae pv. tomato str. DC3000]	NA
AE016853.1	5015836	5016257	422	5016007	758	7.44342	1.22256	5.72105	IP_CpxR_vs_IN_CpxR_peak_362	gene-PSPTO_4453:Promoter;gene-PSPTO_4452:Promoter;gene-PSPTO_4451:CDS	PSPTO_4452:AE016853.1:5016320-5017046:+:-274	PSPTO_4452(PSPTO_4452)	52;GO:0003674,molecular_function molecular_function;GO:0003824,molecular_function catalytic activity;GO:0005215,molecular_function transporter activity;GO:0005319,molecular_function lipid transporter activity;GO:0005575,cellular_component cellular_component;GO:0005623,cellular_component cell;GO:0005886,cellular_component plasma membrane;GO:0006810,biological_process transport;GO:0006869,biologica…	lptB; lipopolysaccharide export system ATP-binding protein [EC:3.6.3.-]; K06861	map02010	ABC transporter, ATP-binding protein [Pseudomonas syringae pv. tomato str. DC3000]	NA
AE016853.1	5016990	5017286	297	5017039	738	5.6502	1.18831	4.07143	IP_CpxR_vs_IN_CpxR_peak_363	gene-PSPTO_4453:Promoter;gene-PSPTO_4454:Promoter;gene-PSPTO_4452:CDS	PSPTO_4453:AE016853.1:5017228-5018722:+:-90	PSPTO_4453(rpoN)	55;GO:0000976,molecular_function transcription regulatory region sequence-specific DNA binding;GO:0001067,molecular_function regulatory region nucleic acid binding;GO:0001130,molecular_function bacterial-type RNA polymerase transcription factor activity, sequence-specific DNA binding;GO:0001216,molecular_function bacterial-type RNA polymerase transcriptional activator activity, sequence-specific …	rpoN; RNA polymerase sigma-54 factor; K03092	map02020,map05111	RNA polymerase sigma-54 factor [Pseudomonas syringae pv. tomato str. DC3000]	NA
AE016853.1	5019179	5019473	295	5019410	693	3.77326	1.14808	2.37128	IP_CpxR_vs_IN_CpxR_peak_364	gene-PSPTO_4457:Promoter;gene-PSPTO_4455:CDS;gene-PSPTO_4456:Promoter	PSPTO_4455:AE016853.1:5019116-5019581:+:209	PSPTO_4455(ptsN)	92;GO:0001932,biological_process regulation of protein phosphorylation;GO:0001934,biological_process positive regulation of protein phosphorylation;GO:0003674,molecular_function molecular_function;GO:0003824,molecular_function catalytic activity;GO:0004857,molecular_function enzyme inhibitor activity;GO:0005215,molecular_function transporter activity;GO:0005575,cellular_component cellular_compone…	ptsN; nitrogen PTS system EIIA component [EC:2.7.1.-]; K02806	map02060	PTS IIA-like nitrogen-regulatory protein PtsN [Pseudomonas syringae pv. tomato str. DC3000]	NA
AE016853.1	5036042	5037985	1944	5037174	800	12.5016	1.30246	10.5019	IP_CpxR_vs_IN_CpxR_peak_365	gene-PSPTO_4472:CDS;gene-PSPTO_4474:Promoter;gene-PSPTO_4471:Promoter;gene-PSPTO_4473:Promoter	PSPTO_4472:AE016853.1:5036350-5037388:-:375	PSPTO_4472(mreB)	46;GO:0000003,biological_process reproduction;GO:0000910,biological_process cytokinesis;GO:0003674,molecular_function molecular_function;GO:0005488,molecular_function binding;GO:0005515,molecular_function protein binding;GO:0005575,cellular_component cellular_component;GO:0005622,cellular_component intracellular;GO:0005623,cellular_component cell;GO:0005856,cellular_component cytoskeleton;GO:0005…	NA	NA	rod shape-determining protein MreB [Pseudomonas syringae pv. tomato str. DC3000]	NA
AE016853.1	5050963	5051653	691	5051212	967	13.1418	1.27947	11.1156	IP_CpxR_vs_IN_CpxR_peak_366	gene-PSPTO_4485:CDS;gene-PSPTO_4484:Promoter	PSPTO_4484:AE016853.1:5050150-5050504:-:-803	PSPTO_4484(PSPTO_4484)	NA	NA	NA	conserved protein of unknown function [Pseudomonas syringae pv. tomato str. DC3000]	NA
AE016853.1	5051877	5052184	308	5051948	886	3.92973	1.13338	2.51055	IP_CpxR_vs_IN_CpxR_peak_367	gene-PSPTO_4485:CDS;gene-PSPTO_4484:Promoter	PSPTO_4485:AE016853.1:5050862-5052323:-:293	PSPTO_4485(PSPTO_4485)	NA	NA	NA	ISPsy6, transposase [Pseudomonas syringae pv. tomato str. DC3000]	NA
AE016853.1	5060333	5060631	299	5060610	656	2.76448	1.12206	1.48079	IP_CpxR_vs_IN_CpxR_peak_368	gene-PSPTO_4491:CDS;gene-PSPTO_4490:Promoter	PSPTO_4491:AE016853.1:5059160-5060642:-:160	PSPTO_4491(nusA)	71;GO:0001000,molecular_function bacterial-type RNA polymerase core enzyme binding;GO:0001121,biological_process bacterial transcription;GO:0001125,biological_process transcription termination from bacterial-type RNA polymerase promoter;GO:0003674,molecular_function molecular_function;GO:0005488,molecular_function binding;GO:0005515,molecular_function protein binding;GO:0005575,cellular_component…	NA	NA	N utilization substance protein A [Pseudomonas syringae pv. tomato str. DC3000]	NA
AE016853.1	5061144	5062933	1790	5061434	1043	68.9601	1.81828	65.4602	IP_CpxR_vs_IN_CpxR_peak_369	gene-PSPTO_4492:Promoter;gene-PSPTO_4491:Promoter;gene-PSPTO_t56:Promoter	PSPTO_4493:AE016853.1:5061594-5061975:-:-63	PSPTO_4493(secG)	56;GO:0003674,molecular_function molecular_function;GO:0005215,molecular_function transporter activity;GO:0005575,cellular_component cellular_component;GO:0005623,cellular_component cell;GO:0005886,cellular_component plasma membrane;GO:0006605,biological_process protein targeting;GO:0006612,biological_process protein targeting to membrane;GO:0006613,biological_process cotranslational protein targ…	secG; preprotein translocase subunit SecG; K03075	map02024,map03060,map03070	preprotein translocase, SecG subunit [Pseudomonas syringae pv. tomato str. DC3000]	NA
AE016853.1	5064797	5065293	497	5065167	718	7.93087	1.23928	6.17271	IP_CpxR_vs_IN_CpxR_peak_370	gene-PSPTO_4497:CDS;gene-PSPTO_4495:Promoter;gene-PSPTO_4496:Promoter	PSPTO_4496:AE016853.1:5064161-5065013:-:-31	PSPTO_4496(folP)	65;GO:0003674,molecular_function molecular_function;GO:0003824,molecular_function catalytic activity;GO:0004156,molecular_function dihydropteroate synthase activity;GO:0005575,cellular_component cellular_component;GO:0005622,cellular_component intracellular;GO:0005623,cellular_component cell;GO:0005737,cellular_component cytoplasm;GO:0005829,cellular_component cytosol;GO:0006082,biological_proces…	folP; dihydropteroate synthase [EC:2.5.1.15]; K00796	map00790	dihydropteroate synthase [Pseudomonas syringae pv. tomato str. DC3000]	NA
AE016853.1	5065629	5065900	272	5065730	714	7.817	1.23777	6.06663	IP_CpxR_vs_IN_CpxR_peak_371	gene-PSPTO_4497:CDS;gene-PSPTO_4495:Promoter;gene-PSPTO_4496:Promoter	PSPTO_4496:AE016853.1:5064161-5065013:-:-751	PSPTO_4496(folP)	65;GO:0003674,molecular_function molecular_function;GO:0003824,molecular_function catalytic activity;GO:0004156,molecular_function dihydropteroate synthase activity;GO:0005575,cellular_component cellular_component;GO:0005622,cellular_component intracellular;GO:0005623,cellular_component cell;GO:0005737,cellular_component cytoplasm;GO:0005829,cellular_component cytosol;GO:0006082,biological_proces…	folP; dihydropteroate synthase [EC:2.5.1.15]; K00796	map00790	dihydropteroate synthase [Pseudomonas syringae pv. tomato str. DC3000]	NA
AE016853.1	5066149	5066506	358	5066350	689	4.36216	1.16422	2.89947	IP_CpxR_vs_IN_CpxR_peak_372	gene-PSPTO_4497:CDS;gene-PSPTO_4496:Promoter;gene-PSPTO_4499:Promoter	PSPTO_4497:AE016853.1:5065021-5066926:-:599	PSPTO_4497(ftsH)	67;GO:0000166,molecular_function nucleotide binding;GO:0003674,molecular_function molecular_function;GO:0003824,molecular_function catalytic activity;GO:0004175,molecular_function endopeptidase activity;GO:0004176,molecular_function ATP-dependent peptidase activity;GO:0004222,molecular_function metalloendopeptidase activity;GO:0005488,molecular_function binding;GO:0005524,molecular_function ATP b…	NA	NA	cell division protein FtsH [Pseudomonas syringae pv. tomato str. DC3000]	NA
AE016853.1	5066923	5067213	291	5067110	768	6.00905	1.19188	4.39979	IP_CpxR_vs_IN_CpxR_peak_373	gene-PSPTO_4497:Promoter;gene-PSPTO_4499:Promoter	PSPTO_4497:AE016853.1:5065021-5066926:-:-141	PSPTO_4497(ftsH)	67;GO:0000166,molecular_function nucleotide binding;GO:0003674,molecular_function molecular_function;GO:0003824,molecular_function catalytic activity;GO:0004175,molecular_function endopeptidase activity;GO:0004176,molecular_function ATP-dependent peptidase activity;GO:0004222,molecular_function metalloendopeptidase activity;GO:0005488,molecular_function binding;GO:0005524,molecular_function ATP b…	NA	NA	cell division protein FtsH [Pseudomonas syringae pv. tomato str. DC3000]	NA
AE016853.1	5073144	5073733	590	5073324	835	24.3829	1.45763	21.9839	IP_CpxR_vs_IN_CpxR_peak_374	gene-PSPTO_4502:Promoter;gene-PSPTO_4501:Promoter	PSPTO_4502:AE016853.1:5072094-5073231:-:-207	PSPTO_4502(carA)	86;GO:0000050,biological_process urea cycle;GO:0003674,molecular_function molecular_function;GO:0003824,molecular_function catalytic activity;GO:0004088,molecular_function carbamoyl-phosphate synthase (glutamine-hydrolyzing) activity;GO:0005575,cellular_component cellular_component;GO:0005622,cellular_component intracellular;GO:0005623,cellular_component cell;GO:0005737,cellular_component cytopla…	carA, CPA1; carbamoyl-phosphate synthase small subunit [EC:6.3.5.5]; K01956	map00240,map00250	carbamoyl-phosphate synthase, small subunit [Pseudomonas syringae pv. tomato str. DC3000]	NA
AE016853.1	5077289	5077714	426	5077451	673	5.57206	1.19638	3.99867	IP_CpxR_vs_IN_CpxR_peak_375	gene-PSPTO_4507:Promoter;gene-PSPTO_4505:CDS	PSPTO_4505:AE016853.1:5075740-5077657:-:156	PSPTO_4505(dnaK)	93;GO:0000166,molecular_function nucleotide binding;GO:0000988,molecular_function obsolete transcription factor activity, protein binding;GO:0000989,molecular_function obsolete transcription factor activity, transcription factor binding;GO:0003674,molecular_function molecular_function;GO:0003824,molecular_function catalytic activity;GO:0005488,molecular_function binding;GO:0005515,molecular_funct…	dnaK, HSPA9; molecular chaperone DnaK; K04043	map03018,map05152	dnaK protein [Pseudomonas syringae pv. tomato str. DC3000]	NA
AE016853.1	5077988	5078321	334	5078189	686	6.68894	1.21945	5.02442	IP_CpxR_vs_IN_CpxR_peak_376	gene-PSPTO_4506:CDS;gene-PSPTO_4505:Promoter;gene-PSPTO_4507:Promoter	PSPTO_4506:AE016853.1:5077767-5078331:-:177	PSPTO_4506(grpE)	46;GO:0000166,molecular_function nucleotide binding;GO:0000774,molecular_function adenyl-nucleotide exchange factor activity;GO:0003674,molecular_function molecular_function;GO:0005488,molecular_function binding;GO:0005515,molecular_function protein binding;GO:0005575,cellular_component cellular_component;GO:0005622,cellular_component intracellular;GO:0005623,cellular_component cell;GO:0005737,ce…	NA	NA	heat shock protein GrpE [Pseudomonas syringae pv. tomato str. DC3000]	NA
AE016853.1	5078577	5078806	230	5078702	671	5.40946	1.19283	3.84994	IP_CpxR_vs_IN_CpxR_peak_377	gene-PSPTO_4507:CDS;gene-PSPTO_4506:Promoter;gene-PSPTO_4505:Promoter	PSPTO_4507:AE016853.1:5078599-5080273:+:92	PSPTO_4507(recN)	34;GO:0000724,biological_process double-strand break repair via homologous recombination;GO:0000725,biological_process recombinational repair;GO:0006139,biological_process nucleobase-containing compound metabolic process;GO:0006259,biological_process DNA metabolic process;GO:0006281,biological_process DNA repair;GO:0006302,biological_process double-strand break repair;GO:0006310,biological_proces…	recN; DNA repair protein RecN (Recombination protein N); K03631	map03400	DNA repair protein RecN [Pseudomonas syringae pv. tomato str. DC3000]	NA
AE016853.1	5079869	5080146	278	5079922	667	2.83092	1.12311	1.53849	IP_CpxR_vs_IN_CpxR_peak_378	gene-PSPTO_4507:CDS;gene-PSPTO_4510:Promoter;gene-PSPTO_4506:Promoter;gene-PSPTO_4509:Promoter;gene-PSPTO_4511:Promoter	PSPTO_4508:AE016853.1:5080337-5080745:-:738	PSPTO_4508(fur)	NA	NA	NA	ferric uptake regulation protein [Pseudomonas syringae pv. tomato str. DC3000]	NA
AE016853.1	5080448	5081145	698	5080778	716	9.65706	1.2727	7.78763	IP_CpxR_vs_IN_CpxR_peak_379	gene-PSPTO_4508:Promoter;gene-PSPTO_4510:Promoter;gene-PSPTO_4509:Promoter;gene-PSPTO_4511:Promoter	PSPTO_4509:AE016853.1:5080843-5081365:+:-47	PSPTO_4509(omlA)	54;GO:0003674,molecular_function molecular_function;GO:0005488,molecular_function binding;GO:0005515,molecular_function protein binding;GO:0005575,cellular_component cellular_component;GO:0005623,cellular_component cell;GO:0008104,biological_process protein localization;GO:0008150,biological_process biological_process;GO:0009279,cellular_component cell outer membrane;GO:0009987,biological_process…	NA	NA	outer membrane lipoprotein OmlA [Pseudomonas syringae pv. tomato str. DC3000]	NA
AE016853.1	5084845	5085305	461	5084869	673	3.59169	1.14534	2.20838	IP_CpxR_vs_IN_CpxR_peak_380	gene-PSPTO_4516:Promoter;gene-PSPTO_4513:Promoter;gene-PSPTO_4512:Promoter;gene-PSPTO_4514:CDS;gene-PSPTO_5663:Promoter;gene-PSPTO_4515:Promoter	PSPTO_4515:AE016853.1:5085013-5085496:+:61	PSPTO_4515(smpB)	30;GO:0003674,molecular_function molecular_function;GO:0003676,molecular_function nucleic acid binding;GO:0003723,molecular_function RNA binding;GO:0005488,molecular_function binding;GO:0005575,cellular_component cellular_component;GO:0005622,cellular_component intracellular;GO:0005623,cellular_component cell;GO:0005737,cellular_component cytoplasm;GO:0005829,cellular_component cytosol;GO:0006464…	NA	NA	SsrA-binding protein [Pseudomonas syringae pv. tomato str. DC3000]	NA
AE016853.1	5086016	5086564	549	5086223	845	25.8323	1.47218	23.3932	IP_CpxR_vs_IN_CpxR_peak_381	gene-PSPTO_4514:Promoter;gene-PSPTO_5663:exon;gene-PSPTO_4517:Promoter	PSPTO_5663:AE016853.1:5086182-5086569:+:107	PSPTO_5663(PSPTO_5663)	NA	NA	NA	NA	NA
AE016853.1	5108298	5108885	588	5108495	739	8.2422	1.24139	6.46221	IP_CpxR_vs_IN_CpxR_peak_382	gene-PSPTO_4523:Promoter;gene-PSPTO_4524:Promoter	PSPTO_4523:AE016853.1:5108504-5108936:+:87	PSPTO_4523(PSPTO_4523)	NA	NA	NA	transcriptional regulator, AsnC family [Pseudomonas syringae pv. tomato str. DC3000]	NA
AE016853.1	5109995	5110564	570	5110436	691	4.60369	1.17011	3.1181	IP_CpxR_vs_IN_CpxR_peak_383	gene-PSPTO_4525:Promoter	PSPTO_4525:AE016853.1:5110539-5110707:+:-260	PSPTO_4525(PSPTO_4525)	NA	NA	NA	hypothetical protein PSPTO_4525 [Pseudomonas syringae pv. tomato str. DC3000]	NA
AE016853.1	5159687	5161513	1827	5161340	986	14.5182	1.29452	12.4341	IP_CpxR_vs_IN_CpxR_peak_384	gene-PSPTO_4567:CDS	PSPTO_4567:AE016853.1:5159960-5161514:+:639	PSPTO_4567(PSPTO_4567)	NA	NA	NA	ISPsy5, transposase [Pseudomonas syringae pv. tomato str. DC3000]	NA
AE016853.1	5167130	5167482	353	5167390	702	5.16716	1.18235	3.62969	IP_CpxR_vs_IN_CpxR_peak_385	gene-PSPTO_4571:Promoter;gene-PSPTO_4570:Promoter;gene-PSPTO_4574:Promoter	PSPTO_4571:AE016853.1:5166060-5167260:-:-45	PSPTO_4571(PSPTO_4571)	NA	NA	NA	binary cytotoxin component, putative [Pseudomonas syringae pv. tomato str. DC3000]	NA
AE016853.1	5184946	5185209	264	5185070	714	6.77975	1.21648	5.10822	IP_CpxR_vs_IN_CpxR_peak_386	gene-PSPTO_4587:CDS	PSPTO_4588:AE016853.1:5185072-5185606:-:529	PSPTO_4588(hopS2)	NA	NA	NA	type III effector HopS2 [Pseudomonas syringae pv. tomato str. DC3000]	NA
AE016853.1	5185547	5185812	266	5185638	721	6.19697	1.20286	4.57262	IP_CpxR_vs_IN_CpxR_peak_387	gene-PSPTO_4589:CDS;gene-PSPTO_4588:Promoter	PSPTO_4588:AE016853.1:5185072-5185606:-:-73	PSPTO_4588(hopS2)	NA	NA	NA	type III effector HopS2 [Pseudomonas syringae pv. tomato str. DC3000]	NA
AE016853.1	5191155	5191655	501	5191269	982	4.59706	1.14032	3.11193	IP_CpxR_vs_IN_CpxR_peak_388	gene-PSPTO_4594:Promoter;gene-PSPTO_4595:Promoter;gene-PSPTO_4601:Promoter;gene-PSPTO_4596:CDS;gene-PSPTO_4600:Promoter	PSPTO_4597:AE016853.1:5191740-5192097:-:692	PSPTO_4597(hopS1)	NA	NA	NA	type III effector HopS1 [Pseudomonas syringae pv. tomato str. DC3000]	NA
AE016853.1	5191964	5192575	612	5192129	769	10.721	1.28009	8.79643	IP_CpxR_vs_IN_CpxR_peak_389	gene-PSPTO_4597:Promoter;gene-PSPTO_4595:Promoter;gene-PSPTO_4599:CDS;gene-PSPTO_4601:Promoter;gene-PSPTO_4600:Promoter	PSPTO_4597:AE016853.1:5191740-5192097:-:-172	PSPTO_4597(hopS1)	NA	NA	NA	type III effector HopS1 [Pseudomonas syringae pv. tomato str. DC3000]	NA
AE016853.1	5215381	5215802	422	5215577	924	36.0812	1.55962	33.3831	IP_CpxR_vs_IN_CpxR_peak_390	gene-PSPTO_4618:Promoter;gene-PSPTO_4619:Promoter;gene-PSPTO_4622:Promoter	PSPTO_4619:AE016853.1:5214209-5215568:-:-23	PSPTO_4619(PSPTO_4619)	NA	NA	NA	voltage-gated chloride channel family protein [Pseudomonas syringae pv. tomato str. DC3000]	NA
AE016853.1	5220664	5222372	1709	5220795	1043	11.0049	1.23887	9.06639	IP_CpxR_vs_IN_CpxR_peak_391	gene-PSPTO_4624:Promoter;gene-PSPTO_4626:Promoter;gene-PSPTO_4625:CDS	PSPTO_4626:AE016853.1:5221649-5222459:+:-131	PSPTO_4626(PSPTO_4626)	NA	NA	NA	ISPsy4, transposition helper protein [Pseudomonas syringae pv. tomato str. DC3000]	NA
AE016853.1	5236637	5237275	639	5236920	730	8.9055	1.25573	7.08229	IP_CpxR_vs_IN_CpxR_peak_392	gene-PSPTO_4633:CDS;gene-PSPTO_4634:Promoter;gene-PSPTO_4635:Promoter	PSPTO_4634:AE016853.1:5237117-5237831:+:-161	PSPTO_4634(PSPTO_4634)	NA	NA	NA	N-acetylmuramoyl-L-alanine amidase, putative [Pseudomonas syringae pv. tomato str. DC3000]	NA
AE016853.1	5237939	5238424	486	5238200	761	11.8837	1.30139	9.90844	IP_CpxR_vs_IN_CpxR_peak_393	gene-PSPTO_4635:Promoter	PSPTO_4635:AE016853.1:5238569-5239139:+:-388	PSPTO_4635(PSPTO_4635)	NA	NA	NA	conserved hypothetical protein [Pseudomonas syringae pv. tomato str. DC3000]	NA
AE016853.1	5246671	5247476	806	5246848	944	4.15159	1.13383	2.71001	IP_CpxR_vs_IN_CpxR_peak_394	gene-PSPTO_4645:Promoter;gene-PSPTO_4644:Promoter;gene-PSPTO_4643:CDS;gene-PSPTO_4642:Promoter	PSPTO_4643:AE016853.1:5246632-5247610:-:537	PSPTO_4643(PSPTO_4643)	NA	NA	NA	ISPssy, transposase [Pseudomonas syringae pv. tomato str. DC3000]	NA
AE016853.1	5282080	5287154	5075	5284757	811	19.6016	1.40289	17.3363	IP_CpxR_vs_IN_CpxR_peak_395	gene-PSPTO_4685:Promoter;gene-PSPTO_4684:Promoter;gene-PSPTO_4683:Promoter;gene-PSPTO_4682:CDS	PSPTO_4682:AE016853.1:5284475-5284973:+:141	PSPTO_4682(cfa2)	NA	NA	NA	coronafacic acid synthetase, dehydratase component [Pseudomonas syringae pv. tomato str. DC3000]	NA
AE016853.1	5304334	5304592	259	5304498	687	6.77914	1.22123	5.10768	IP_CpxR_vs_IN_CpxR_peak_396	gene-PSPTO_4690:CDS;gene-PSPTO_4691:Promoter	PSPTO_4690:AE016853.1:5304060-5304804:+:402	PSPTO_4690(cfa9)	NA	NA	NA	CFA synthetase, thioesterase component [Pseudomonas syringae pv. tomato str. DC3000]	NA
AE016853.1	5305208	5305967	760	5305828	748	11.3316	1.29514	9.37969	IP_CpxR_vs_IN_CpxR_peak_397	gene-PSPTO_4691:CDS	PSPTO_4691:AE016853.1:5305802-5307701:+:-215	PSPTO_4691(hopAD1)	NA	NA	NA	type III effector HopAD1 [Pseudomonas syringae pv. tomato str. DC3000]	NA
AE016853.1	5306834	5307476	643	5307151	794	18.7691	1.39662	16.5283	IP_CpxR_vs_IN_CpxR_peak_398	gene-PSPTO_4691:CDS	PSPTO_4692:AE016853.1:5307738-5308098:-:943	PSPTO_4692(PSPTO_4692)	NA	NA	NA	NA	NA
AE016853.1	5308407	5309069	663	5308811	1010	13.5171	1.27742	11.4745	IP_CpxR_vs_IN_CpxR_peak_399	gene-PSPTO_4693:CDS;gene-PSPTO_4695:Promoter;gene-PSPTO_4696:Promoter	PSPTO_4692:AE016853.1:5307738-5308098:-:-639	PSPTO_4692(PSPTO_4692)	NA	NA	NA	NA	NA
AE016853.1	5309334	5310211	878	5309609	982	8.96332	1.21684	7.13605	IP_CpxR_vs_IN_CpxR_peak_400	gene-PSPTO_4693:CDS;gene-PSPTO_4695:Promoter;gene-PSPTO_4696:Promoter	PSPTO_4693:AE016853.1:5308352-5309906:-:134	PSPTO_4693(PSPTO_4693)	NA	NA	NA	ISPsy5, transposase [Pseudomonas syringae pv. tomato str. DC3000]	NA
AE016853.1	5330025	5330455	431	5330242	968	7.62486	1.19702	5.88882	IP_CpxR_vs_IN_CpxR_peak_401	gene-PSPTO_4704:Promoter;gene-PSPTO_4705:Promoter;gene-PSPTO_4703:Promoter;gene-PSPTO_4702:CDS;gene-PSPTO_5629:Promoter	PSPTO_4703:AE016853.1:5330801-5331053:+:-561	PSPTO_4703(hopAQ1)	NA	NA	NA	type III effector HopAQ1 [Pseudomonas syringae pv. tomato str. DC3000]	NA
AE016853.1	5333732	5338591	4860	5334352	796	18.4291	1.39124	16.2006	IP_CpxR_vs_IN_CpxR_peak_402	gene-PSPTO_4706:Promoter;gene-PSPTO_4708:CDS;gene-PSPTO_4709:Promoter	PSPTO_4710:AE016853.1:5336772-5337702:+:-611	PSPTO_4710(cmaB)	NA	NA	NA	coronamic acid synthetase CmaB [Pseudomonas syringae pv. tomato str. DC3000]	NA
AE016853.1	5346490	5346978	489	5346890	703	8.30464	1.24963	6.51975	IP_CpxR_vs_IN_CpxR_peak_403	gene-PSPTO_4721:Promoter;gene-PSPTO_4720:Promoter	PSPTO_4721:AE016853.1:5346337-5346730:-:-3	PSPTO_4721(shcV)	NA	NA	NA	type III chaperone ShcV [Pseudomonas syringae pv. tomato str. DC3000]	NA
AE016853.1	5348794	5349588	795	5349258	785	18.4697	1.39518	16.2388	IP_CpxR_vs_IN_CpxR_peak_404	gene-PSPTO_4725:Promoter;gene-PSPTO_4724:Promoter;gene-PSPTO_4723:CDS;gene-PSPTO_4722:Promoter	PSPTO_4723:AE016853.1:5349027-5349336:-:145	PSPTO_4723(PSPTO_4723)	NA	NA	NA	conserved protein of unknown function [Pseudomonas syringae pv. tomato str. DC3000]	NA
AE016853.1	5353819	5354578	760	5354029	721	10.2039	1.28158	8.30524	IP_CpxR_vs_IN_CpxR_peak_405	gene-PSPTO_4727:CDS	PSPTO_4727:AE016853.1:5353684-5355166:-:968	PSPTO_4727(hopG1)	NA	NA	NA	type III effector HopG1 [Pseudomonas syringae pv. tomato str. DC3000]	NA
AE016853.1	5355160	5355950	791	5355627	749	13.5347	1.33128	11.49	IP_CpxR_vs_IN_CpxR_peak_406	gene-PSPTO_4727:Promoter	PSPTO_4727:AE016853.1:5353684-5355166:-:-388	PSPTO_4727(hopG1)	NA	NA	NA	type III effector HopG1 [Pseudomonas syringae pv. tomato str. DC3000]	NA
AE016853.1	5356595	5357617	1023	5356898	987	18.1758	1.34015	15.9551	IP_CpxR_vs_IN_CpxR_peak_407	gene-PSPTO_4729:CDS;gene-PSPTO_4727:Promoter	PSPTO_4729:AE016853.1:5356557-5357367:-:261	PSPTO_4729(PSPTO_4729)	NA	NA	NA	ISPsy4, transposition helper protein [Pseudomonas syringae pv. tomato str. DC3000]	NA
AE016853.1	5357843	5358349	507	5357903	1037	3.74103	1.11852	2.34206	IP_CpxR_vs_IN_CpxR_peak_408	gene-PSPTO_4730:CDS;gene-PSPTO_4729:Promoter;gene-PSPTO_4732:Promoter	PSPTO_4730:AE016853.1:5357363-5358386:-:290	PSPTO_4730(PSPTO_4730)	NA	NA	NA	ISPsy4, transposase [Pseudomonas syringae pv. tomato str. DC3000]	NA
AE016853.1	5359336	5359661	326	5359489	735	11.6045	1.30288	9.63985	IP_CpxR_vs_IN_CpxR_peak_409	gene-PSPTO_4732:Promoter;gene-PSPTO_4730:Promoter	PSPTO_5628:AE016853.1:5359161-5359782:+:337	PSPTO_5628(PSPTO_5628)	NA	NA	NA	NA	NA
AE016853.1	5361128	5361804	677	5361419	691	3.98327	1.15401	2.55948	IP_CpxR_vs_IN_CpxR_peak_410	gene-PSPTO_4733:CDS	PSPTO_4733:AE016853.1:5361114-5361654:-:188	PSPTO_4733(PSPTO_4733)	NA	NA	NA	protein of unknown function [Pseudomonas syringae pv. tomato str. DC3000]	NA
AE016853.1	5365099	5365576	478	5365477	878	17.6328	1.35794	15.4295	IP_CpxR_vs_IN_CpxR_peak_411	gene-PSPTO_4735:Promoter	PSPTO_4735:AE016853.1:5362727-5365250:-:-87	PSPTO_4735(hrpB)	NA	NA	NA	ATP-dependent helicase HrpB [Pseudomonas syringae pv. tomato str. DC3000]	NA
AE016853.1	5365831	5367347	1517	5365978	1001	16.2232	1.31347	14.0698	IP_CpxR_vs_IN_CpxR_peak_412	gene-PSPTO_4737:CDS;gene-PSPTO_4735:Promoter	PSPTO_4737:AE016853.1:5365760-5367314:-:725	PSPTO_4737(PSPTO_4737)	NA	NA	NA	ISPsy5, transposase [Pseudomonas syringae pv. tomato str. DC3000]	NA
AE016853.1	5368416	5374527	6112	5370394	885	27.9195	1.4831	25.4312	IP_CpxR_vs_IN_CpxR_peak_413	gene-PSPTO_4742:CDS;gene-PSPTO_4741:Promoter	PSPTO_4742:AE016853.1:5368938-5370987:-:-484	PSPTO_4742(PSPTO_4742)	NA	NA	NA	site-specific recombinase, phage integrase family [Pseudomonas syringae pv. tomato str. DC3000]	NA
AE016853.1	5377124	5378351	1228	5377699	701	8.10552	1.24608	6.33439	IP_CpxR_vs_IN_CpxR_peak_414	gene-PSPTO_4745:Promoter;gene-PSPTO_5632:CDS;gene-PSPTO_4746:Promoter	PSPTO_5632:AE016853.1:5376642-5378961:+:1095	PSPTO_5632(PSPTO_5632)	NA	NA	NA	hypothetical protein PSPTO_5632 [Pseudomonas syringae pv. tomato str. DC3000]	NA
AE016853.1	5387995	5389294	1300	5389133	718	7.66159	1.23391	5.92339	IP_CpxR_vs_IN_CpxR_peak_415	gene-PSPTO_4752:Promoter;gene-PSPTO_4751:Promoter;gene-PSPTO_4753:Promoter	PSPTO_4752:AE016853.1:5388073-5389039:-:395	PSPTO_4752(PSPTO_4752)	NA	NA	NA	protein of unknown function [Pseudomonas syringae pv. tomato str. DC3000]	NA
AE016853.1	5402613	5403313	701	5402788	1012	20.6522	1.36396	18.3561	IP_CpxR_vs_IN_CpxR_peak_416	gene-PSPTO_4764:CDS	PSPTO_4764:AE016853.1:5402564-5404118:-:1155	PSPTO_4764(PSPTO_4764)	NA	NA	NA	ISPsy5, transposase [Pseudomonas syringae pv. tomato str. DC3000]	NA
AE016853.1	5403661	5404320	660	5403855	914	3.94389	1.13149	2.52338	IP_CpxR_vs_IN_CpxR_peak_417	gene-PSPTO_4764:CDS	PSPTO_4764:AE016853.1:5402564-5404118:-:128	PSPTO_4764(PSPTO_4764)	NA	NA	NA	ISPsy5, transposase [Pseudomonas syringae pv. tomato str. DC3000]	NA
AE016853.1	5406751	5408443	1693	5407642	1049	13.5664	1.27199	11.5208	IP_CpxR_vs_IN_CpxR_peak_418	gene-PSPTO_4769:CDS;gene-PSPTO_4768:Promoter;gene-PSPTO_4767:Promoter	PSPTO_4768:AE016853.1:5406650-5407460:-:-136	PSPTO_4768(PSPTO_4768)	NA	NA	NA	ISPsy4, transposition helper protein [Pseudomonas syringae pv. tomato str. DC3000]	NA
AE016853.1	5416305	5416850	546	5416425	771	10.5772	1.27722	8.65977	IP_CpxR_vs_IN_CpxR_peak_419	gene-PSPTO_4774:Promoter;gene-PSPTO_4775:CDS	PSPTO_4775:AE016853.1:5415267-5416608:+:1310	PSPTO_4775(PSPTO_4775)	NA	NA	NA	transcriptional regulator, GntR family/aminotransferase, class I [Pseudomonas syringae pv. tomato str. DC3000]	NA
AE016853.1	5417416	5418259	844	5418147	698	4.77436	1.1734	3.27259	IP_CpxR_vs_IN_CpxR_peak_420	gene-PSPTO_4776:CDS;gene-PSPTO_4779:Promoter	PSPTO_4776:AE016853.1:5416706-5418173:-:336	PSPTO_4776(hopI1)	NA	NA	NA	type III effector HopI1 [Pseudomonas syringae pv. tomato str. DC3000]	NA
AE016853.1	5423063	5424092	1030	5423775	771	16.4649	1.37033	14.3025	IP_CpxR_vs_IN_CpxR_peak_421	gene-PSPTO_4784:Promoter;gene-PSPTO_4785:Promoter;gene-PSPTO_4781:Promoter;gene-PSPTO_5631:CDS;gene-PSPTO_4782:Promoter;gene-PSPTO_4786:Promoter	PSPTO_5631:AE016853.1:5423492-5424341:+:85	PSPTO_5631(PSPTO_5631)	NA	NA	NA	hypothetical protein PSPTO_5631 [Pseudomonas syringae pv. tomato str. DC3000]	NA
AE016853.1	5424882	5425725	844	5425380	728	10.6923	1.2887	8.76893	IP_CpxR_vs_IN_CpxR_peak_422	gene-PSPTO_4785:Promoter;gene-PSPTO_4787:Promoter;gene-PSPTO_4784:CDS;gene-PSPTO_4786:Promoter	PSPTO_4785:AE016853.1:5425543-5425654:+:-240	PSPTO_4785(PSPTO_4785)	NA	NA	NA	hypothetical protein PSPTO_4785 [Pseudomonas syringae pv. tomato str. DC3000]	NA
AE016853.1	5431754	5432935	1182	5432251	958	8.85466	1.21818	7.03401	IP_CpxR_vs_IN_CpxR_peak_423	gene-PSPTO_4791:Promoter;gene-PSPTO_4793:Promoter;gene-PSPTO_4792:CDS	PSPTO_4792:AE016853.1:5431546-5433007:-:663	PSPTO_4792(PSPTO_4792)	NA	NA	NA	ISPsy6, transposase [Pseudomonas syringae pv. tomato str. DC3000]	NA
AE016853.1	5441754	5442018	265	5441914	676	4.60501	1.1722	3.11931	IP_CpxR_vs_IN_CpxR_peak_424	gene-PSPTO_4804:Promoter;gene-PSPTO_4802:CDS	PSPTO_4802:AE016853.1:5441839-5442388:+:46	PSPTO_4802(PSPTO_4802)	NA	NA	NA	conserved protein of unknown function [Pseudomonas syringae pv. tomato str. DC3000]	NA
AE016853.1	5456048	5456556	509	5456430	710	6.26612	1.20612	4.63591	IP_CpxR_vs_IN_CpxR_peak_425	intergenic	PSPTO_4818:AE016853.1:5456471-5457428:-:1126	PSPTO_4818(lipA)	70;GO:0003674,molecular_function molecular_function;GO:0003824,molecular_function catalytic activity;GO:0005488,molecular_function binding;GO:0005575,cellular_component cellular_component;GO:0005622,cellular_component intracellular;GO:0005623,cellular_component cell;GO:0005737,cellular_component cytoplasm;GO:0005829,cellular_component cytosol;GO:0006082,biological_process organic acid metabolic p…	lipA, LIAS, LIP1, LIP5; lipoyl synthase [EC:2.8.1.8]; K03644	map00785	lipoic acid synthetase [Pseudomonas syringae pv. tomato str. DC3000]	NA
AE016853.1	5456933	5457174	242	5457085	706	3.74304	1.14578	2.34388	IP_CpxR_vs_IN_CpxR_peak_426	gene-PSPTO_4818:CDS	PSPTO_4818:AE016853.1:5456471-5457428:-:375	PSPTO_4818(lipA)	70;GO:0003674,molecular_function molecular_function;GO:0003824,molecular_function catalytic activity;GO:0005488,molecular_function binding;GO:0005575,cellular_component cellular_component;GO:0005622,cellular_component intracellular;GO:0005623,cellular_component cell;GO:0005737,cellular_component cytoplasm;GO:0005829,cellular_component cytosol;GO:0006082,biological_process organic acid metabolic p…	lipA, LIAS, LIP1, LIP5; lipoyl synthase [EC:2.8.1.8]; K03644	map00785	lipoic acid synthetase [Pseudomonas syringae pv. tomato str. DC3000]	NA
AE016853.1	5567356	5567587	232	5567539	695	4.12519	1.15728	2.68714	IP_CpxR_vs_IN_CpxR_peak_427	gene-PSPTO_4920:Promoter;gene-PSPTO_4917:Promoter;gene-PSPTO_4918:CDS	PSPTO_4918:AE016853.1:5566644-5567559:-:88	PSPTO_4918(braD)	NA	livH; branched-chain amino acid transport system permease protein; K01997	map02010,map02024	high-affinity branched-chain amino acid ABC transporter, permease protein BraD [Pseudomonas syringae pv. tomato str. DC3000]	NA
AE016853.1	5588661	5589487	827	5589289	807	19.6946	1.40539	17.4257	IP_CpxR_vs_IN_CpxR_peak_428	gene-PSPTO_4931:Promoter;gene-PSPTO_4932:Promoter;gene-PSPTO_4933:Promoter;gene-PSPTO_4930:Promoter	PSPTO_4933:AE016853.1:5588715-5589141:-:67	PSPTO_4933(rpsF)	60;GO:0003674,molecular_function molecular_function;GO:0003676,molecular_function nucleic acid binding;GO:0003723,molecular_function RNA binding;GO:0003729,molecular_function mRNA binding;GO:0003735,molecular_function structural constituent of ribosome;GO:0005198,molecular_function structural molecule activity;GO:0005488,molecular_function binding;GO:0005575,cellular_component cellular_component;…	RP-S6, MRPS6, rpsF; small subunit ribosomal protein S6; K02990	map03010	ribosomal protein S6 [Pseudomonas syringae pv. tomato str. DC3000]	NA
AE016853.1	5592590	5593473	884	5593193	935	40.0545	1.59701	37.2642	IP_CpxR_vs_IN_CpxR_peak_429	gene-PSPTO_t59:Promoter;gene-PSPTO_4935:Promoter	PSPTO_t58:AE016853.1:5592963-5593050:+:68	PSPTO_t58(tRNA-Leu-5)	NA	NA	NA	NA	NA
AE016853.1	5601311	5601730	420	5601494	796	9.85462	1.25989	7.9754	IP_CpxR_vs_IN_CpxR_peak_430	gene-PSPTO_4941:CDS;gene-PSPTO_4940:Promoter	PSPTO_4941:AE016853.1:5600464-5601766:-:246	PSPTO_4941(hflX)	121;GO:0000166,molecular_function nucleotide binding;GO:0001882,molecular_function nucleoside binding;GO:0001883,molecular_function purine nucleoside binding;GO:0003674,molecular_function molecular_function;GO:0003676,molecular_function nucleic acid binding;GO:0003723,molecular_function RNA binding;GO:0003824,molecular_function catalytic activity;GO:0003924,molecular_function GTPase activity;GO:0…	NA	NA	GTP-binding protein HflX [Pseudomonas syringae pv. tomato str. DC3000]	NA
AE016853.1	5623334	5623620	287	5623570	682	3.14487	1.1313	1.81344	IP_CpxR_vs_IN_CpxR_peak_431	gene-PSPTO_4959:CDS	PSPTO_4959:AE016853.1:5622903-5623599:-:122	PSPTO_4959(PSPTO_4959)	NA	NA	NA	lipoprotein, putative [Pseudomonas syringae pv. tomato str. DC3000]	NA
AE016853.1	5631642	5631943	302	5631783	728	9.19515	1.26156	7.35363	IP_CpxR_vs_IN_CpxR_peak_432	gene-PSPTO_4965:Promoter;gene-PSPTO_4964:Promoter;gene-PSPTO_4967:CDS;gene-PSPTO_4966:Promoter	PSPTO_4966:AE016853.1:5631160-5631547:-:-245	PSPTO_4966(PSPTO_4966)	NA	NA	NA	hypothetical protein PSPTO_4966 [Pseudomonas syringae pv. tomato str. DC3000]	NA
AE016853.1	5633985	5634216	232	5634182	691	3.00149	1.12607	1.68704	IP_CpxR_vs_IN_CpxR_peak_433	gene-PSPTO_4969:CDS;gene-PSPTO_4967:Promoter;gene-PSPTO_4968:Promoter	PSPTO_4969:AE016853.1:5633915-5636768:+:185	PSPTO_4969(PSPTO_4969)	NA	NA	NA	hypothetical protein PSPTO_4969 [Pseudomonas syringae pv. tomato str. DC3000]	NA
AE016853.1	5635535	5636078	544	5635900	712	8.54413	1.25248	6.74316	IP_CpxR_vs_IN_CpxR_peak_434	gene-PSPTO_4969:CDS;gene-PSPTO_4970:Promoter	PSPTO_4970:AE016853.1:5636764-5641774:+:-958	PSPTO_4970(PSPTO_4970)	NA	NA	NA	YD repeat protein [Pseudomonas syringae pv. tomato str. DC3000]	NA
AE016853.1	5637143	5637838	696	5637299	735	9.75241	1.27032	7.87863	IP_CpxR_vs_IN_CpxR_peak_435	gene-PSPTO_4970:CDS	PSPTO_4970:AE016853.1:5636764-5641774:+:726	PSPTO_4970(PSPTO_4970)	NA	NA	NA	YD repeat protein [Pseudomonas syringae pv. tomato str. DC3000]	NA
AE016853.1	5641904	5642815	912	5642635	937	5.32471	1.15873	3.77345	IP_CpxR_vs_IN_CpxR_peak_436	gene-PSPTO_4974:Promoter;gene-PSPTO_4971:CDS	PSPTO_4971:AE016853.1:5641903-5642881:-:522	PSPTO_4971(PSPTO_4971)	NA	NA	NA	ISPssy, transposase [Pseudomonas syringae pv. tomato str. DC3000]	NA
AE016853.1	5671353	5672090	738	5671489	988	14.9142	1.29929	12.814	IP_CpxR_vs_IN_CpxR_peak_437	gene-PSPTO_4996:Promoter;gene-PSPTO_4994:CDS	PSPTO_4994:AE016853.1:5671298-5672852:-:1131	PSPTO_4994(PSPTO_4994)	NA	NA	NA	ISPsy5, transposase [Pseudomonas syringae pv. tomato str. DC3000]	NA
AE016853.1	5672695	5673150	456	5672698	893	2.89809	1.10725	1.59707	IP_CpxR_vs_IN_CpxR_peak_438	gene-PSPTO_4996:Promoter;gene-PSPTO_4994:CDS	PSPTO_4994:AE016853.1:5671298-5672852:-:-70	PSPTO_4994(PSPTO_4994)	NA	NA	NA	ISPsy5, transposase [Pseudomonas syringae pv. tomato str. DC3000]	NA
AE016853.1	5686777	5687122	346	5687043	677	3.70394	1.14804	2.30932	IP_CpxR_vs_IN_CpxR_peak_439	gene-PSPTO_5004:Promoter;gene-PSPTO_5005:CDS	PSPTO_5005:AE016853.1:5686693-5689339:+:256	PSPTO_5005(aceE-2)	NA	aceE; pyruvate dehydrogenase E1 component [EC:1.2.4.1]; K00163	map00010,map00020,map00620	pyruvate dehydrogenase, E1 component [Pseudomonas syringae pv. tomato str. DC3000]	NA
AE016853.1	5848290	5848597	308	5848463	800	6.51255	1.19779	4.86253	IP_CpxR_vs_IN_CpxR_peak_440	gene-PSPTO_5138:Promoter;gene-PSPTO_5139:Promoter	PSPTO_5138:AE016853.1:5848466-5850203:+:-23	PSPTO_5138(argS)	59;GO:0003674,molecular_function molecular_function;GO:0003824,molecular_function catalytic activity;GO:0004812,molecular_function aminoacyl-tRNA ligase activity;GO:0004814,molecular_function arginine-tRNA ligase activity;GO:0005575,cellular_component cellular_component;GO:0005622,cellular_component intracellular;GO:0005623,cellular_component cell;GO:0005737,cellular_component cytoplasm;GO:000582…	RARS, argS; arginyl-tRNA synthetase [EC:6.1.1.19]; K01887	map00970	arginyl-tRNA synthetase [Pseudomonas syringae pv. tomato str. DC3000]	NA
AE016853.1	5861045	5861268	224	5861086	696	2.59609	1.1129	1.33539	IP_CpxR_vs_IN_CpxR_peak_441	gene-PSPTO_5147:Promoter;gene-PSPTO_5150:CDS;gene-PSPTO_5148:Promoter;gene-PSPTO_5151:Promoter;gene-PSPTO_5149:Promoter;gene-PSPTO_5152:Promoter	PSPTO_5150:AE016853.1:5860999-5861770:+:157	PSPTO_5150(ubiE)	34;GO:0003674,molecular_function molecular_function;GO:0003824,molecular_function catalytic activity;GO:0006732,biological_process coenzyme metabolic process;GO:0006733,biological_process oxidoreduction coenzyme metabolic process;GO:0006743,biological_process ubiquinone metabolic process;GO:0006744,biological_process ubiquinone biosynthetic process;GO:0008150,biological_process biological_process…	ubiE; demethylmenaquinone methyltransferase / 2-methoxy-6-polyprenyl-1,4-benzoquinol methylase [EC:2.1.1.163 2.1.1.201]; K03183	map00130	ubiquinone/menaquinone biosynthesis methyltransferase UbiE [Pseudomonas syringae pv. tomato str. DC3000]	NA
AE016853.1	5925524	5926878	1355	5926294	808	21.9941	1.43601	19.6589	IP_CpxR_vs_IN_CpxR_peak_442	gene-PSPTO_5206:Promoter;gene-PSPTO_5205:Promoter;gene-PSPTO_5207:Promoter	PSPTO_5205:AE016853.1:5926825-5927059:+:-624	PSPTO_5205(PSPTO_5205)	NA	NA	NA	protein of unknown function [Pseudomonas syringae pv. tomato str. DC3000]	NA
AE016853.1	5932837	5934750	1914	5933047	1001	14.973	1.29774	12.8694	IP_CpxR_vs_IN_CpxR_peak_443	gene-PSPTO_5212:CDS	PSPTO_5212:AE016853.1:5932847-5934401:-:608	PSPTO_5212(PSPTO_5212)	NA	NA	NA	ISPsy5, transposase [Pseudomonas syringae pv. tomato str. DC3000]	NA
AE016853.1	5936169	5937468	1300	5936708	969	9.55171	1.22757	7.68833	IP_CpxR_vs_IN_CpxR_peak_444	gene-PSPTO_5215:CDS;gene-PSPTO_5213:Promoter	PSPTO_5215:AE016853.1:5936476-5938030:+:342	PSPTO_5215(PSPTO_5215)	NA	NA	NA	ISPsy5, transposase [Pseudomonas syringae pv. tomato str. DC3000]	NA
AE016853.1	5962769	5963262	494	5963000	915	33.6217	1.53652	30.9799	IP_CpxR_vs_IN_CpxR_peak_445	gene-PSPTO_5245:Promoter;gene-PSPTO_5242:Promoter;gene-PSPTO_5241:Promoter	PSPTO_5242:AE016853.1:5961652-5962912:-:-103	PSPTO_5242(rho)	47;GO:0003674,molecular_function molecular_function;GO:0003676,molecular_function nucleic acid binding;GO:0003723,molecular_function RNA binding;GO:0005488,molecular_function binding;GO:0005515,molecular_function protein binding;GO:0005575,cellular_component cellular_component;GO:0005622,cellular_component intracellular;GO:0005623,cellular_component cell;GO:0005737,cellular_component cytoplasm;GO…	rho; transcription termination factor Rho; K03628	map03018	transcription termination factor Rho [Pseudomonas syringae pv. tomato str. DC3000]	NA
AE016853.1	5969195	5969453	259	5969357	742	5.73159	1.18954	4.1459	IP_CpxR_vs_IN_CpxR_peak_446	gene-PSPTO_5250:CDS	PSPTO_5249:AE016853.1:5967781-5969284:+:1542	PSPTO_5249(ppx)	47;GO:0003674,molecular_function molecular_function;GO:0003824,molecular_function catalytic activity;GO:0004309,molecular_function exopolyphosphatase activity;GO:0005488,molecular_function binding;GO:0005515,molecular_function protein binding;GO:0006082,biological_process organic acid metabolic process;GO:0006139,biological_process nucleobase-containing compound metabolic process;GO:0006725,biolo…	ppx-gppA; exopolyphosphatase / guanosine-5'-triphosphate,3'-diphosphate pyrophosphatase [EC:3.6.1.11 3.6.1.40]; K01524	map00230	exopolyphosphatase [Pseudomonas syringae pv. tomato str. DC3000]	NA
AE016853.1	6011311	6011779	469	6011526	709	6.87923	1.21944	5.20028	IP_CpxR_vs_IN_CpxR_peak_447	gene-PSPTO_5286:Promoter;gene-PSPTO_5285:CDS;gene-PSPTO_5284:Promoter	PSPTO_5284:AE016853.1:6009167-6011447:-:-97	PSPTO_5284(ptsP)	30;GO:0003674,molecular_function molecular_function;GO:0003824,molecular_function catalytic activity;GO:0006464,biological_process cellular protein modification process;GO:0006468,biological_process protein phosphorylation;GO:0006793,biological_process phosphorus metabolic process;GO:0006796,biological_process phosphate-containing compound metabolic process;GO:0006807,biological_process nitrogen …	ptsP; phosphotransferase system, enzyme I, PtsP [EC:2.7.3.9]; K08484	map02060	phosphoenolpyruvate-protein phosphotransferase PtsP [Pseudomonas syringae pv. tomato str. DC3000]	NA
AE016853.1	6030951	6032225	1275	6031069	1028	23.2523	1.38943	20.8844	IP_CpxR_vs_IN_CpxR_peak_448	gene-PSPTO_5304:CDS;gene-PSPTO_5303:Promoter;gene-PSPTO_5302:Promoter	PSPTO_5303:AE016853.1:6029632-6030775:-:-812	PSPTO_5303(potG)	31;GO:0005575,cellular_component cellular_component;GO:0005623,cellular_component cell;GO:0005886,cellular_component plasma membrane;GO:0006810,biological_process transport;GO:0006811,biological_process ion transport;GO:0006812,biological_process cation transport;GO:0008150,biological_process biological_process;GO:0015695,biological_process organic cation transport;GO:0015696,biological_process a…	ABC.SP.A; putative spermidine/putrescine transport system ATP-binding protein; K02052; potG; putrescine transport system ATP-binding protein [EC:7.6.2.16]; K11076	map02010,map02024	putrescine ABC transporter, ATP-binding protein [Pseudomonas syringae pv. tomato str. DC3000]	NA
AE016853.1	6032537	6032774	238	6032639	869	10.0297	1.24991	8.1409	IP_CpxR_vs_IN_CpxR_peak_449	gene-PSPTO_5304:Promoter;gene-PSPTO_5303:Promoter;gene-PSPTO_5305:CDS	PSPTO_5305:AE016853.1:6032472-6032832:-:177	PSPTO_5305(PSPTO_5305)	NA	NA	NA	ISPsy5, Orf1 [Pseudomonas syringae pv. tomato str. DC3000]	NA
AE016853.1	6059059	6059289	231	6059245	724	4.86852	1.17221	3.35692	IP_CpxR_vs_IN_CpxR_peak_450	gene-PSPTO_5331:Promoter	PSPTO_5331:AE016853.1:6059421-6061314:+:-247	PSPTO_5331(PSPTO_5331)	NA	NA	NA	protein of unknown function [Pseudomonas syringae pv. tomato str. DC3000]	NA
AE016853.1	6074377	6074863	487	6074586	989	44.2795	1.61664	41.3814	IP_CpxR_vs_IN_CpxR_peak_451	gene-PSPTO_t60:exon;gene-PSPTO_5345:Promoter;gene-PSPTO_5344:Promoter	PSPTO_t60:AE016853.1:6074543-6074619:+:76	PSPTO_t60(tRNA-Phe-1)	NA	NA	NA	NA	NA
AE016853.1	6097066	6097314	249	6097216	773	9.69254	1.26149	7.82151	IP_CpxR_vs_IN_CpxR_peak_452	gene-PSPTO_5365:Promoter;gene-PSPTO_5363:Promoter;gene-PSPTO_t61:exon	PSPTO_t61:AE016853.1:6097141-6097217:+:48	PSPTO_t61(tRNA-Thr-2)	NA	NA	NA	NA	NA
AE016853.1	6098499	6099217	719	6098796	774	7.37456	1.21861	5.65778	IP_CpxR_vs_IN_CpxR_peak_453	gene-PSPTO_5365:CDS	PSPTO_5365:AE016853.1:6098757-6099795:+:100	PSPTO_5365(PSPTO_5365)	NA	NA	NA	conserved domain protein [Pseudomonas syringae pv. tomato str. DC3000]	NA
AE016853.1	6100244	6100753	510	6100598	812	9.6144	1.25284	7.74825	IP_CpxR_vs_IN_CpxR_peak_454	gene-PSPTO_5368:Promoter;gene-PSPTO_5367:Promoter	PSPTO_5367:AE016853.1:6101512-6101872:+:-1014	PSPTO_5367(PSPTO_5367)	NA	NA	NA	ISPsy5, Orf1 [Pseudomonas syringae pv. tomato str. DC3000]	NA
AE016853.1	6101736	6103389	1654	6103228	998	14.2489	1.28895	12.1757	IP_CpxR_vs_IN_CpxR_peak_455	gene-PSPTO_5370:Promoter;gene-PSPTO_5368:CDS;gene-PSPTO_5371:Promoter	PSPTO_5368:AE016853.1:6101889-6103443:+:673	PSPTO_5368(PSPTO_5368)	NA	NA	NA	ISPsy5, transposase [Pseudomonas syringae pv. tomato str. DC3000]	NA
AE016853.1	6103710	6104827	1118	6103952	1028	11.9307	1.25357	9.95422	IP_CpxR_vs_IN_CpxR_peak_456	gene-PSPTO_5373:Promoter;gene-PSPTO_5370:Promoter;gene-PSPTO_5371:Promoter	PSPTO_5370:AE016853.1:6104050-6104860:+:218	PSPTO_5370(PSPTO_5370)	NA	NA	NA	ISPsy4, transposition helper protein [Pseudomonas syringae pv. tomato str. DC3000]	NA
AE016853.1	6106766	6107555	790	6107039	960	35.5933	1.5406	32.9059	IP_CpxR_vs_IN_CpxR_peak_457	gene-PSPTO_5374:Promoter;gene-PSPTO_5375:Promoter	PSPTO_5374:AE016853.1:6107631-6107955:+:-471	PSPTO_5374(PSPTO_5374)	NA	NA	NA	conserved protein of unknown function [Pseudomonas syringae pv. tomato str. DC3000]	NA
AE016853.1	6145462	6146176	715	6145587	959	11.5417	1.25842	9.58029	IP_CpxR_vs_IN_CpxR_peak_458	gene-PSPTO_5409:Promoter;gene-PSPTO_5411:CDS	PSPTO_5674:AE016853.1:6145121-6145235:+:697	PSPTO_5674(PSPTO_5674)	NA	NA	NA	NA	NA
AE016853.1	6146448	6147934	1487	6146691	953	10.291	1.24098	8.38886	IP_CpxR_vs_IN_CpxR_peak_459	gene-PSPTO_5411:CDS	PSPTO_5412:AE016853.1:6146991-6147351:-:160	PSPTO_5412(PSPTO_5412)	NA	NA	NA	ISPsy5, Orf1 [Pseudomonas syringae pv. tomato str. DC3000]	NA
AE016853.1	6152320	6152568	249	6152553	656	3.68437	1.15003	2.29153	IP_CpxR_vs_IN_CpxR_peak_460	gene-PSPTO_5414:CDS;gene-PSPTO_5413:Promoter	PSPTO_5413:AE016853.1:6149241-6151620:-:-823	PSPTO_5413(PSPTO_5413)	NA	NA	NA	EF hand domain protein [Pseudomonas syringae pv. tomato str. DC3000]	NA
AE016853.1	6172267	6172965	699	6172505	806	10.2561	1.2648	8.35554	IP_CpxR_vs_IN_CpxR_peak_461	gene-PSPTO_5427:Promoter	PSPTO_5427:AE016853.1:6170207-6171761:-:-854	PSPTO_5427(PSPTO_5427)	NA	NA	NA	conserved protein of unknown function [Pseudomonas syringae pv. tomato str. DC3000]	NA
AE016853.1	6173231	6174154	924	6173800	966	7.95234	1.20267	6.19299	IP_CpxR_vs_IN_CpxR_peak_462	gene-PSPTO_5428:CDS	PSPTO_5428:AE016853.1:6173231-6174209:-:517	PSPTO_5428(PSPTO_5428)	NA	NA	NA	ISPssy, transposase [Pseudomonas syringae pv. tomato str. DC3000]	NA
AE016853.1	6174498	6174736	239	6174506	711	3.2164	1.13049	1.87555	IP_CpxR_vs_IN_CpxR_peak_463	gene-PSPTO_5646:CDS;gene-PSPTO_5428:Promoter	PSPTO_5646:AE016853.1:6174381-6174792:-:175	PSPTO_5646(PSPTO_5646)	NA	NA	NA	protein of unknown function [Pseudomonas syringae pv. tomato str. DC3000]	NA
AE016853.1	6174965	6175816	852	6175468	807	12.0067	1.29311	10.0267	IP_CpxR_vs_IN_CpxR_peak_464	gene-PSPTO_5645:CDS;gene-PSPTO_5646:Promoter;gene-PSPTO_5428:Promoter	PSPTO_5645:AE016853.1:6174791-6175730:-:340	PSPTO_5645(PSPTO_5645)	NA	NA	NA	protein of unknown function [Pseudomonas syringae pv. tomato str. DC3000]	NA
AE016853.1	6188840	6189709	870	6189194	787	16.8854	1.37186	14.707	IP_CpxR_vs_IN_CpxR_peak_465	gene-PSPTO_5438:CDS	PSPTO_5439:AE016853.1:6189795-6190467:+:-521	PSPTO_5439(PSPTO_5439)	NA	NA	NA	NA	NA
AE016853.1	6190294	6191508	1215	6191071	982	7.93973	1.20061	6.18106	IP_CpxR_vs_IN_CpxR_peak_466	gene-PSPTO_5440:CDS	PSPTO_5440:AE016853.1:6190596-6191574:-:673	PSPTO_5440(PSPTO_5440)	NA	NA	NA	ISPssy, transposase [Pseudomonas syringae pv. tomato str. DC3000]	NA
AE016853.1	6194201	6195510	1310	6194371	953	10.0664	1.2376	8.17605	IP_CpxR_vs_IN_CpxR_peak_467	gene-PSPTO_5444:Promoter;gene-PSPTO_5443:CDS;gene-PSPTO_5445:Promoter;gene-PSPTO_5442:Promoter	PSPTO_5442:AE016853.1:6193708-6194068:-:-787	PSPTO_5442(PSPTO_5442)	NA	NA	NA	hypothetical protein PSPTO_5442 [Pseudomonas syringae pv. tomato str. DC3000]	NA
AE016853.1	6196001	6197764	1764	6197643	1003	15.4855	1.30388	13.3627	IP_CpxR_vs_IN_CpxR_peak_468	gene-PSPTO_5443:Promoter;gene-PSPTO_5446:Promoter;gene-PSPTO_5445:CDS;gene-PSPTO_5447:Promoter	PSPTO_5445:AE016853.1:6196277-6197831:+:605	PSPTO_5445(PSPTO_5445)	NA	NA	NA	ISPsy5, transposase [Pseudomonas syringae pv. tomato str. DC3000]	NA
AE016853.1	6228369	6228820	452	6228662	724	6.97673	1.21889	5.29042	IP_CpxR_vs_IN_CpxR_peak_469	gene-PSPTO_5469:Promoter;gene-PSPTO_5466:CDS;gene-PSPTO_5468:Promoter;gene-PSPTO_5467:Promoter	PSPTO_5466:AE016853.1:6228553-6228769:+:41	PSPTO_5466(PSPTO_5466)	NA	NA	NA	conserved protein of unknown function [Pseudomonas syringae pv. tomato str. DC3000]	NA
AE016853.1	6312947	6314290	1344	6313083	1028	23.0257	1.38695	20.6636	IP_CpxR_vs_IN_CpxR_peak_470	gene-PSPTO_5543:CDS	PSPTO_5543:AE016853.1:6312908-6314462:-:844	PSPTO_5543(PSPTO_5543)	NA	NA	NA	ISPsy5, transposase [Pseudomonas syringae pv. tomato str. DC3000]	NA
AE016853.1	6340176	6340648	473	6340522	1002	7.33131	1.18844	5.61853	IP_CpxR_vs_IN_CpxR_peak_471	gene-PSPTO_5564:CDS	PSPTO_5564:AE016853.1:6339802-6340780:+:609	PSPTO_5564(PSPTO_5564)	NA	NA	NA	ISPssy, transposase [Pseudomonas syringae pv. tomato str. DC3000]	NA
AE016853.1	6343558	6343847	290	6343784	1043	3.86985	1.12093	2.457	IP_CpxR_vs_IN_CpxR_peak_472	gene-PSPTO_5567:Promoter;gene-PSPTO_5565:Promoter;gene-PSPTO_5566:CDS	PSPTO_5566:AE016853.1:6342780-6344472:-:770	PSPTO_5566(PSPTO_5566)	NA	NA	NA	transposition protein, TnsD-related protein [Pseudomonas syringae pv. tomato str. DC3000]	NA
AE016853.1	6354911	6355869	959	6355681	1059	11.2886	1.24066	9.33792	IP_CpxR_vs_IN_CpxR_peak_473	gene-PSPTO_5576:Promoter;gene-PSPTO_5575:CDS;gene-PSPTO_5578:Promoter	PSPTO_5576:AE016853.1:6355895-6356705:+:-505	PSPTO_5576(PSPTO_5576)	NA	NA	NA	ISPsy4, transposition helper protein [Pseudomonas syringae pv. tomato str. DC3000]	NA
AE016853.1	6380835	6381079	245	6380850	1008	5.47619	1.15536	3.91182	IP_CpxR_vs_IN_CpxR_peak_474	gene-PSPTO_5596:Promoter;gene-PSPTO_5597:Promoter	PSPTO_5597:AE016853.1:6379385-6380753:-:-203	PSPTO_5597(glmU)	93;GO:0000270,biological_process peptidoglycan metabolic process;GO:0000271,biological_process polysaccharide biosynthetic process;GO:0000287,molecular_function magnesium ion binding;GO:0003674,molecular_function molecular_function;GO:0003824,molecular_function catalytic activity;GO:0003977,molecular_function UDP-N-acetylglucosamine diphosphorylase activity;GO:0005488,molecular_function binding;G…	glmU; bifunctional UDP-N-acetylglucosamine pyrophosphorylase / glucosamine-1-phosphate N-acetyltransferase [EC:2.7.7.23 2.3.1.157]; K04042	map00520	UDP-N-acetylglucosamine pyrophosphorylase [Pseudomonas syringae pv. tomato str. DC3000]	NA
AE016853.1	6382219	6382749	531	6382634	1004	7.28525	1.18746	5.57544	IP_CpxR_vs_IN_CpxR_peak_475	gene-PSPTO_5598:Promoter;gene-PSPTO_5597:Promoter;gene-PSPTO_5599:CDS	PSPTO_5599:AE016853.1:6381348-6382728:-:244	PSPTO_5599(atpD)	128;GO:0003674,molecular_function molecular_function;GO:0003824,molecular_function catalytic activity;GO:0005215,molecular_function transporter activity;GO:0005575,cellular_component cellular_component;GO:0005622,cellular_component intracellular;GO:0005623,cellular_component cell;GO:0005886,cellular_component plasma membrane;GO:0006139,biological_process nucleobase-containing compound metabolic p…	ATPF1B, atpD; F-type H+/Na+-transporting ATPase subunit beta [EC:7.1.2.2 7.2.2.1]; K02112	map00190,map00195	ATP synthase F1, beta subunit [Pseudomonas syringae pv. tomato str. DC3000]	NA
AE016853.1	6383348	6383571	224	6383475	1037	6.86188	1.17716	5.18521	IP_CpxR_vs_IN_CpxR_peak_476	gene-PSPTO_5600:CDS;gene-PSPTO_5599:Promoter	PSPTO_5600:AE016853.1:6382755-6383616:-:157	PSPTO_5600(atpG)	128;GO:0003674,molecular_function molecular_function;GO:0003824,molecular_function catalytic activity;GO:0005215,molecular_function transporter activity;GO:0005575,cellular_component cellular_component;GO:0005622,cellular_component intracellular;GO:0005623,cellular_component cell;GO:0005886,cellular_component plasma membrane;GO:0006139,biological_process nucleobase-containing compound metabolic p…	ATPF1G, atpG; F-type H+-transporting ATPase subunit gamma; K02115	map00190,map00195	ATP synthase F1, gamma subunit [Pseudomonas syringae pv. tomato str. DC3000]	NA
AE016853.1	6384104	6384551	448	6384173	1005	7.0372	1.18322	5.34706	IP_CpxR_vs_IN_CpxR_peak_477	gene-PSPTO_5601:CDS;gene-PSPTO_5600:Promoter;gene-PSPTO_5599:Promoter	PSPTO_5600:AE016853.1:6382755-6383616:-:-711	PSPTO_5600(atpG)	128;GO:0003674,molecular_function molecular_function;GO:0003824,molecular_function catalytic activity;GO:0005215,molecular_function transporter activity;GO:0005575,cellular_component cellular_component;GO:0005622,cellular_component intracellular;GO:0005623,cellular_component cell;GO:0005886,cellular_component plasma membrane;GO:0006139,biological_process nucleobase-containing compound metabolic p…	ATPF1G, atpG; F-type H+-transporting ATPase subunit gamma; K02115	map00190,map00195	ATP synthase F1, gamma subunit [Pseudomonas syringae pv. tomato str. DC3000]	NA
AE016853.1	6385067	6386089	1023	6385733	1001	6.39874	1.17265	4.75866	IP_CpxR_vs_IN_CpxR_peak_478	gene-PSPTO_5602:CDS;gene-PSPTO_5601:Promoter	PSPTO_5602:AE016853.1:6385232-6385769:-:191	PSPTO_5602(atpH)	128;GO:0003674,molecular_function molecular_function;GO:0003824,molecular_function catalytic activity;GO:0005215,molecular_function transporter activity;GO:0005575,cellular_component cellular_component;GO:0005622,cellular_component intracellular;GO:0005623,cellular_component cell;GO:0005886,cellular_component plasma membrane;GO:0006139,biological_process nucleobase-containing compound metabolic p…	ATPF1D, atpH; F-type H+-transporting ATPase subunit delta; K02113	map00190,map00195	ATP synthase F1, delta subunit [Pseudomonas syringae pv. tomato str. DC3000]	NA
AE016853.1	6386529	6386912	384	6386573	973	3.99344	1.12823	2.56762	IP_CpxR_vs_IN_CpxR_peak_479	gene-PSPTO_5603:Promoter;gene-PSPTO_5602:Promoter;gene-PSPTO_5604:Promoter;gene-PSPTO_5601:Promoter	PSPTO_5604:AE016853.1:6386309-6386567:-:-153	PSPTO_5604(atpE)	126;GO:0003674,molecular_function molecular_function;GO:0003824,molecular_function catalytic activity;GO:0005215,molecular_function transporter activity;GO:0005575,cellular_component cellular_component;GO:0005622,cellular_component intracellular;GO:0005623,cellular_component cell;GO:0005886,cellular_component plasma membrane;GO:0006139,biological_process nucleobase-containing compound metabolic p…	ATPF0C, atpE; F-type H+-transporting ATPase subunit c; K02110	map00190,map00195	ATP synthase F0, C subunit [Pseudomonas syringae pv. tomato str. DC3000]	NA
AE016853.1	6387308	6388251	944	6388097	1101	12.62	1.2526	10.6153	IP_CpxR_vs_IN_CpxR_peak_480	gene-PSPTO_5603:Promoter;gene-PSPTO_5605:Promoter;gene-PSPTO_5604:Promoter;gene-PSPTO_5606:Promoter	PSPTO_5605:AE016853.1:6386705-6387575:-:-204	PSPTO_5605(atpB)	131;GO:0003674,molecular_function molecular_function;GO:0003824,molecular_function catalytic activity;GO:0005215,molecular_function transporter activity;GO:0005575,cellular_component cellular_component;GO:0005622,cellular_component intracellular;GO:0005623,cellular_component cell;GO:0005886,cellular_component plasma membrane;GO:0005887,cellular_component integral component of plasma membrane;GO:0…	ATPF0A, atpB; F-type H+-transporting ATPase subunit a; K02108	map00190,map00195	ATP synthase F0, A subunit [Pseudomonas syringae pv. tomato str. DC3000]	NA
AE016853.1	6392123	6392474	352	6392290	1008	6.18342	1.16821	4.55999	IP_CpxR_vs_IN_CpxR_peak_481	gene-PSPTO_5610:CDS;gene-PSPTO_5609:Promoter	PSPTO_5610:AE016853.1:6390478-6392371:-:73	PSPTO_5610(gidA)	56;GO:0000166,molecular_function nucleotide binding;GO:0001510,biological_process RNA methylation;GO:0002097,biological_process tRNA wobble base modification;GO:0002098,biological_process tRNA wobble uridine modification;GO:0003674,molecular_function molecular_function;GO:0005488,molecular_function binding;GO:0005575,cellular_component cellular_component;GO:0005622,cellular_component intracellula…	NA	NA	glucose-inhibited division protein A [Pseudomonas syringae pv. tomato str. DC3000]	NA
AE016853.1	6395926	6396998	1073	6396757	1220	51.0221	1.59091	47.9569	IP_CpxR_vs_IN_CpxR_peak_482	gene-PSPTO_5613:Promoter;gene-PSPTO_5615:CDS;gene-PSPTO_5612:Promoter;gene-PSPTO_5614:Promoter	PSPTO_5613:AE016853.1:6396090-6396336:-:-125	PSPTO_5613(PSPTO_5613)	38;GO:0003674,molecular_function molecular_function;GO:0005215,molecular_function transporter activity;GO:0005575,cellular_component cellular_component;GO:0005623,cellular_component cell;GO:0005886,cellular_component plasma membrane;GO:0005887,cellular_component integral component of plasma membrane;GO:0006810,biological_process transport;GO:0008104,biological_process protein localization;GO:0008…	NA	NA	conserved hypothetical protein TIGR00278 [Pseudomonas syringae pv. tomato str. DC3000]	NA
AE016854.1	86	349	264	204	850	29.1488	1.51056	26.6307	IP_CpxR_vs_IN_CpxR_peak_483	gene-PSPTO_B0001:Promoter	PSPTO_B0001:AE016854.1:349-1723:+:-132	PSPTO_B0001(PSPTO_B0001)	NA	NA	NA	RepA protein, putative (plasmid) [[Pseudomonas syringae] pv. tomato str. DC3000]	NA
AE016854.1	633	875	243	754	1101	22.1036	1.36132	19.7669	IP_CpxR_vs_IN_CpxR_peak_484	gene-PSPTO_B0001:CDS	PSPTO_B0001:AE016854.1:349-1723:+:404	PSPTO_B0001(PSPTO_B0001)	NA	NA	NA	RepA protein, putative (plasmid) [[Pseudomonas syringae] pv. tomato str. DC3000]	NA
AE016854.1	1241	1607	367	1422	1327	11.963	1.21952	9.98444	IP_CpxR_vs_IN_CpxR_peak_485	gene-PSPTO_B0001:CDS;gene-PSPTO_B0003:Promoter	PSPTO_B0001:AE016854.1:349-1723:+:1074	PSPTO_B0001(PSPTO_B0001)	NA	NA	NA	RepA protein, putative (plasmid) [[Pseudomonas syringae] pv. tomato str. DC3000]	NA
AE016854.1	4027	6963	2937	6447	1914	49.1248	1.43018	46.1038	IP_CpxR_vs_IN_CpxR_peak_486	gene-PSPTO_B0005:Promoter;gene-PSPTO_B0007:Promoter	PSPTO_B0005:AE016854.1:4423-6106:-:611	PSPTO_B0005(plcA2)	NA	NA	NA	phosphoesterase family protein (plasmid) [[Pseudomonas syringae] pv. tomato str. DC3000]	NA
AE016854.1	9440	11031	1592	10478	1782	21.9099	1.26983	19.5783	IP_CpxR_vs_IN_CpxR_peak_487	gene-PSPTO_B0009:Promoter;gene-PSPTO_B0010:CDS	PSPTO_B0010:AE016854.1:9516-10932:+:719	PSPTO_B0010(PSPTO_B0010)	NA	NA	NA	major facilitator family transporter (plasmid) [[Pseudomonas syringae] pv. tomato str. DC3000]	NA
AE016854.1	11324	12064	741	11727	1547	9.66896	1.1764	7.79905	IP_CpxR_vs_IN_CpxR_peak_488	intergenic	PSPTO_B0011:AE016854.1:11076-12045:+:617	PSPTO_B0011(PSPTO_B0011)	NA	NA	NA	NA	NA
AE016854.1	13880	14597	718	14449	1586	13.0789	1.20977	11.0547	IP_CpxR_vs_IN_CpxR_peak_489	gene-PSPTO_B0012:Promoter;gene-PSPTO_B0016:Promoter;gene-PSPTO_B0015:Promoter	PSPTO_B0012:AE016854.1:12596-13655:-:-583	PSPTO_B0012(PSPTO_B0012)	NA	NA	NA	hypothetical protein PSPTO_B0012 (plasmid) [[Pseudomonas syringae] pv. tomato str. DC3000]	NA
AE016854.1	18431	18919	489	18709	1440	2.58665	1.07686	1.32704	IP_CpxR_vs_IN_CpxR_peak_490	gene-PSPTO_B0018:CDS	PSPTO_B0018:AE016854.1:18457-18877:-:202	PSPTO_B0018(stbB)	NA	NA	NA	plasmid stability protein StbB (plasmid) [[Pseudomonas syringae] pv. tomato str. DC3000]	NA
AE016854.1	22480	22926	447	22679	1375	3.64098	1.10015	2.25313	IP_CpxR_vs_IN_CpxR_peak_491	gene-PSPTO_B0027:Promoter;gene-PSPTO_B0025:Promoter;gene-PSPTO_B0026:Promoter;gene-PSPTO_B0021:Promoter	PSPTO_B0023:AE016854.1:22409-22631:+:293	PSPTO_B0023(PSPTO_B0023)	NA	NA	NA	hypothetical protein PSPTO_B0023 (plasmid) [[Pseudomonas syringae] pv. tomato str. DC3000]	NA
AE016854.1	24647	24943	297	24774	1438	12.0111	1.21029	10.031	IP_CpxR_vs_IN_CpxR_peak_492	gene-PSPTO_B0030:Promoter;gene-PSPTO_B0027:CDS;gene-PSPTO_B0031:Promoter;gene-PSPTO_B0029:Promoter;gene-PSPTO_B0024:Promoter	PSPTO_B0027:AE016854.1:24478-24895:+:316	PSPTO_B0027(PSPTO_B0027)	NA	NA	NA	hypothetical protein PSPTO_B0027 (plasmid) [[Pseudomonas syringae] pv. tomato str. DC3000]	NA
AE016854.1	27596	28014	419	27600	1495	2.6657	1.07704	1.39573	IP_CpxR_vs_IN_CpxR_peak_493	gene-PSPTO_B0033:Promoter;gene-PSPTO_B0036:Promoter;gene-PSPTO_B0035:Promoter;gene-PSPTO_B0034:CDS;gene-PSPTO_B0032:Promoter	PSPTO_B0034:AE016854.1:27525-27870:-:65	PSPTO_B0034(PSPTO_B0034)	NA	NA	NA	hypothetical protein PSPTO_B0034 (plasmid) [[Pseudomonas syringae] pv. tomato str. DC3000]	NA
AE016854.1	30287	30575	289	30444	1332	17.2318	1.27529	15.0422	IP_CpxR_vs_IN_CpxR_peak_494	gene-PSPTO_B0037:Promoter	PSPTO_B0037:AE016854.1:30518-30728:+:-87	PSPTO_B0037(PSPTO_B0037)	NA	NA	NA	hypothetical protein PSPTO_B0037 (plasmid) [[Pseudomonas syringae] pv. tomato str. DC3000]	NA
AE016854.1	31967	32446	480	32381	1055	6.53796	1.17008	4.88624	IP_CpxR_vs_IN_CpxR_peak_495	gene-PSPTO_B0042:Promoter;gene-PSPTO_B0040:CDS;gene-PSPTO_B0039:Promoter	PSPTO_B0039:AE016854.1:31002-31812:-:-394	PSPTO_B0039(PSPTO_B0039)	NA	NA	NA	ISPsy4, transposition helper protein (plasmid) [[Pseudomonas syringae] pv. tomato str. DC3000]	NA
AE016854.1	33925	35069	1145	34560	1777	54.2536	1.48128	51.1156	IP_CpxR_vs_IN_CpxR_peak_496	gene-PSPTO_B0040:Promoter;gene-PSPTO_B0042:CDS;gene-PSPTO_B0043:Promoter;gene-PSPTO_B0044:Promoter	PSPTO_B0043:AE016854.1:34734-36081:+:-237	PSPTO_B0043(PSPTO_B0043)	NA	NA	NA	major facilitator family transporter (plasmid) [[Pseudomonas syringae] pv. tomato str. DC3000]	NA
AE016854.1	35459	36941	1483	36295	1818	37.1865	1.3714	34.4673	IP_CpxR_vs_IN_CpxR_peak_497	gene-PSPTO_B0046:Promoter;gene-PSPTO_B0049:Promoter;gene-PSPTO_B0044:CDS;gene-PSPTO_B0048:Promoter;gene-PSPTO_B0047:Promoter	PSPTO_B0044:AE016854.1:36136-36322:+:63	PSPTO_B0044(PSPTO_B0044)	NA	NA	NA	hypothetical protein PSPTO_B0044 (plasmid) [[Pseudomonas syringae] pv. tomato str. DC3000]	NA
AE016854.1	60998	61450	453	61235	1260	2.61955	1.08317	1.35617	IP_CpxR_vs_IN_CpxR_peak_498	gene-PSPTO_B0072:Promoter;gene-PSPTO_B0071:CDS	PSPTO_B0071:AE016854.1:60946-61594:+:277	PSPTO_B0071(PSPTO_B0071)	NA	NA	NA	surface exclusion protein, putative (plasmid) [[Pseudomonas syringae] pv. tomato str. DC3000]	NA
AE016854.1	66934	67316	383	67190	1335	2.71057	1.08272	1.43412	IP_CpxR_vs_IN_CpxR_peak_499	gene-PSPTO_B0077:CDS	PSPTO_B0077:AE016854.1:66983-67412:+:141	PSPTO_B0077(PSPTO_B0077)	NA	NA	NA	transcriptional regulator, GntR family (plasmid) [[Pseudomonas syringae] pv. tomato str. DC3000]	NA
AE016855.1	63	362	300	204	983	57.5037	1.74664	54.2859	IP_CpxR_vs_IN_CpxR_peak_500	gene-PSPTO_A0002:Promoter;gene-PSPTO_A0001:Promoter	PSPTO_A0001:AE016855.1:350-1664:+:-138	PSPTO_A0001(repA)	NA	NA	NA	replication protein RepA (plasmid) [[Pseudomonas syringae] pv. tomato str. DC3000]	NA
AE016855.1	630	893	264	766	1378	22.6234	1.32036	20.2731	IP_CpxR_vs_IN_CpxR_peak_501	gene-PSPTO_A0001:CDS;gene-PSPTO_A0002:Promoter;gene-PSPTO_A0004:Promoter	PSPTO_A0001:AE016855.1:350-1664:+:411	PSPTO_A0001(repA)	NA	NA	NA	replication protein RepA (plasmid) [[Pseudomonas syringae] pv. tomato str. DC3000]	NA
AE016855.1	6742	8275	1534	7488	1859	7.40474	1.13511	5.68602	IP_CpxR_vs_IN_CpxR_peak_502	gene-PSPTO_A0005:Promoter	PSPTO_A0007:AE016855.1:7781-8255:-:747	PSPTO_A0007(PSPTO_A0007)	NA	NA	NA	membrane protein, putative (plasmid) [[Pseudomonas syringae] pv. tomato str. DC3000]	NA
AE016855.1	8595	10464	1870	10315	1868	12.0374	1.18187	10.0564	IP_CpxR_vs_IN_CpxR_peak_503	gene-PSPTO_A0009:CDS;gene-PSPTO_A0008:Promoter	PSPTO_A0008:AE016855.1:8251-9136:-:-393	PSPTO_A0008(PSPTO_A0008)	NA	NA	NA	partion protein, ParB family (plasmid) [[Pseudomonas syringae] pv. tomato str. DC3000]	NA
AE016855.1	19693	20436	744	20097	1827	3.64803	1.08633	2.25957	IP_CpxR_vs_IN_CpxR_peak_504	gene-PSPTO_A0017:CDS;gene-PSPTO_A0018:Promoter;gene-PSPTO_A0019:Promoter	PSPTO_A0018:AE016855.1:20398-21250:+:-334	PSPTO_A0018(hopO1-1)	NA	NA	NA	type III effector HopO1-1 (plasmid) [[Pseudomonas syringae] pv. tomato str. DC3000]	NA
AE016855.1	20681	21078	398	20977	1719	6.21296	1.12621	4.58754	IP_CpxR_vs_IN_CpxR_peak_505	gene-PSPTO_A0019:Promoter;gene-PSPTO_A0018:CDS	PSPTO_A0019:AE016855.1:21258-22395:+:-379	PSPTO_A0019(hopT1-1)	NA	NA	NA	type III effector HopT1-1 (plasmid) [[Pseudomonas syringae] pv. tomato str. DC3000]	NA
AE016855.1	22850	23214	365	22908	1770	2.8747	1.07446	1.57621	IP_CpxR_vs_IN_CpxR_peak_506	gene-PSPTO_A0022:Promoter	PSPTO_A0020:AE016855.1:22603-22753:-:-278	PSPTO_A0020(PSPTO_A0020)	NA	NA	NA	NA	NA
AE016855.1	29550	29794	245	29774	1832	6.67402	1.1276	5.01167	IP_CpxR_vs_IN_CpxR_peak_507	intergenic	PSPTO_A0030:AE016855.1:30217-30841:-:1169	PSPTO_A0030(PSPTO_A0030)	NA	NA	NA	glycosyl hydrolase, family 25 (plasmid) [[Pseudomonas syringae] pv. tomato str. DC3000]	NA
AE016855.1	30129	32926	2798	32104	2324	53.7489	1.40377	50.6232	IP_CpxR_vs_IN_CpxR_peak_508	gene-PSPTO_A0030:Promoter;gene-PSPTO_A0031:CDS	PSPTO_A0030:AE016855.1:30217-30841:-:-686	PSPTO_A0030(PSPTO_A0030)	NA	NA	NA	glycosyl hydrolase, family 25 (plasmid) [[Pseudomonas syringae] pv. tomato str. DC3000]	NA
AE016855.1	38418	39634	1217	39136	2038	44.0642	1.38577	41.1729	IP_CpxR_vs_IN_CpxR_peak_509	gene-PSPTO_A0038:Promoter;gene-PSPTO_A0037:Promoter;gene-PSPTO_A0036:CDS	PSPTO_A0037:AE016855.1:39437-40784:+:-411	PSPTO_A0037(PSPTO_A0037)	NA	NA	NA	major facilitator family transporter (plasmid) [[Pseudomonas syringae] pv. tomato str. DC3000]	NA
AE016855.1	40078	41650	1573	41019	2460	91.0357	1.54998	86.9131	IP_CpxR_vs_IN_CpxR_peak_510	gene-PSPTO_A0042:Promoter;gene-PSPTO_A0040:Promoter;gene-PSPTO_A0041:Promoter	PSPTO_A0038:AE016855.1:40824-41010:+:39	PSPTO_A0038(PSPTO_A0038)	NA	NA	NA	hypothetical protein PSPTO_A0038 (plasmid) [[Pseudomonas syringae] pv. tomato str. DC3000]	NA
AE016855.1	47816	48324	509	48018	1663	3.50911	1.08834	2.13552	IP_CpxR_vs_IN_CpxR_peak_511	gene-PSPTO_A0049:CDS	PSPTO_A0049:AE016855.1:47810-51980:+:259	PSPTO_A0049(PSPTO_A0049)	NA	NA	NA	DNA primase, putative (plasmid) [[Pseudomonas syringae] pv. tomato str. DC3000]	NA
AE016855.1	48925	49421	497	49061	1649	7.35836	1.14362	5.64261	IP_CpxR_vs_IN_CpxR_peak_512	gene-PSPTO_A0049:CDS	PSPTO_A0049:AE016855.1:47810-51980:+:1362	PSPTO_A0049(PSPTO_A0049)	NA	NA	NA	DNA primase, putative (plasmid) [[Pseudomonas syringae] pv. tomato str. DC3000]	NA
AE016855.1	61517	61956	440	61832	1635	4.56083	1.10621	3.07854	IP_CpxR_vs_IN_CpxR_peak_513	gene-PSPTO_A0062:Promoter;gene-PSPTO_A0061:CDS;gene-PSPTO_A0064:Promoter;gene-PSPTO_A0063:Promoter	PSPTO_A0061:AE016855.1:61666-61903:+:70	PSPTO_A0061(PSPTO_A0061)	NA	NA	NA	hypothetical protein PSPTO_A0061 (plasmid) [[Pseudomonas syringae] pv. tomato str. DC3000]	NA
AE016855.1	66298	66791	494	66592	1600	14.0559	1.21824	11.9903	IP_CpxR_vs_IN_CpxR_peak_514	gene-PSPTO_A0066:Promoter;gene-PSPTO_A0065:CDS;gene-PSPTO_A0067:Promoter	PSPTO_A0065:AE016855.1:66268-66919:+:276	PSPTO_A0065(PSPTO_A0065)	NA	NA	NA	exclusion-determining protein, putative (plasmid) [[Pseudomonas syringae] pv. tomato str. DC3000]	NA

## Sheet: Fig 3f
Rrporeted T3SS genes	CpxR-triggered genes	Melatonin-inhibited T3SS genes	Common gene
gene_id	gene_id	gene_id	gene_id	gene_name
PSPTO_4589	PSPTO_0001	PSPTO_1394	PSPTO_1400	hrpJ
PSPTO_4599	PSPTO_0017	PSPTO_1386	PSPTO_1395	hrpD
PSPTO_A0017	PSPTO_0018	PSPTO_1393	PSPTO_1402	avrPto1
PSPTO_1376	PSPTO_0023	PSPTO_1388	PSPTO_1385	hrpP
PSPTO_5353	PSPTO_0029	PSPTO_1397	PSPTO_1403	hrcN
PSPTO_0503	PSPTO_0032	PSPTO_1396	PSPTO_1398	hrcR
PSPTO_1374	PSPTO_0035	PSPTO_2678	PSPTO_1401	hopAA1-1
PSPTO_1369	PSPTO_0035	PSPTO_1403	PSPTO_1390	hrpQ
PSPTO_4721	PSPTO_0039	PSPTO_1385	PSPTO_4001	hrcV
PSPTO_1384	PSPTO_0044	PSPTO_1383	PSPTO_0061	hrpT
PSPTO_1400	PSPTO_0049	PSPTO_4001	PSPTO_4588	hrpL
PSPTO_1397	PSPTO_0050	PSPTO_1398	PSPTO_4776	hopY1
PSPTO_1396	PSPTO_0055	PSPTO_1374	PSPTO_1372	hopS2
PSPTO_1395	PSPTO_0056	PSPTO_1400	PSPTO_4101	hopI1
PSPTO_1394	PSPTO_0061	PSPTO_1568	PSPTO_1404	hopAK1
PSPTO_1393	PSPTO_0062	PSPTO_0474
PSPTO_1392	PSPTO_0071	PSPTO_1395
PSPTO_1402	PSPTO_0074	PSPTO_1372
PSPTO_1383	PSPTO_0089	PSPTO_1401
PSPTO_1385	PSPTO_0120	PSPTO_1392
PSPTO_1386	PSPTO_0128	PSPTO_1402
PSPTO_1387	PSPTO_0130	PSPTO_1405
PSPTO_1388	PSPTO_0134	PSPTO_1384
PSPTO_1403	PSPTO_0149	PSPTO_1390
PSPTO_1399	PSPTO_0168	PSPTO_1379
PSPTO_1398	PSPTO_5630	PSPTO_1377
PSPTO_1401	PSPTO_0172	PSPTO_1404
PSPTO_1390	PSPTO_0172	PSPTO_3087
PSPTO_1377	PSPTO_0193	PSPTO_1399
PSPTO_A0012	PSPTO_0196	PSPTO_2837
PSPTO_1022	PSPTO_0201	PSPTO_1373
PSPTO_A0005	PSPTO_0205	PSPTO_4851
PSPTO_4001	PSPTO_0243	PSPTO_1389
PSPTO_3087	PSPTO_0243	PSPTO_1380
PSPTO_0901	PSPTO_0288	PSPTO_0061
PSPTO_0905	PSPTO_0291	PSPTO_4588
PSPTO_0906	PSPTO_0357	PSPTO_4776
PSPTO_4703	PSPTO_0372	PSPTO_4101
PSPTO_4993	PSPTO_0412
PSPTO_4996	PSPTO_0430
PSPTO_4732	PSPTO_0501
PSPTO_0883	PSPTO_0502
PSPTO_4593	PSPTO_0534
PSPTO_4590	PSPTO_0537
PSPTO_0061	PSPTO_0539
PSPTO_4597	PSPTO_0569
PSPTO_4595	PSPTO_0588
PSPTO_4588	PSPTO_0589
PSPTO_4724	PSPTO_t08
PSPTO_4726	PSPTO_0621
PSPTO_4592	PSPTO_0622
PSPTO_0875	PSPTO_0625
PSPTO_5061	PSPTO_0626
PSPTO_0474	PSPTO_0640
PSPTO_0869	PSPTO_0670
PSPTO_4188	PSPTO_0670
PSPTO_4776	PSPTO_0780
PSPTO_1179	PSPTO_0780
PSPTO_5354	PSPTO_0797
PSPTO_1372	PSPTO_0802
PSPTO_4718	PSPTO_t13
PSPTO_1406	PSPTO_0831
PSPTO_0589	PSPTO_0833
PSPTO_0876	PSPTO_0834
PSPTO_4722	PSPTO_0837
PSPTO_4331	PSPTO_0842
PSPTO_0502	PSPTO_0844
PSPTO_4727	PSPTO_0852
PSPTO_0588	PSPTO_0864
PSPTO_4691	PSPTO_0865
PSPTO_1568	PSPTO_0873
PSPTO_0044	PSPTO_0875
PSPTO_2872	PSPTO_0876
PSPTO_1375	PSPTO_0893
PSPTO_1370	PSPTO_0894
PSPTO_0877	PSPTO_0895
PSPTO_A0018	PSPTO_0896
PSPTO_0501	PSPTO_0901
PSPTO_4594	PSPTO_0902
PSPTO_A0019	PSPTO_0903
PSPTO_4720	PSPTO_0925
PSPTO_0852	PSPTO_0926
PSPTO_4101	PSPTO_0927
PSPTO_2678	PSPTO_5668
PSPTO_1381	PSPTO_0968
PSPTO_1405	PSPTO_0981
PSPTO_1373	PSPTO_0984
PSPTO_1382	PSPTO_1000
PSPTO_1391	PSPTO_1017
PSPTO_1389	PSPTO_1021
PSPTO_1404	PSPTO_1034
PSPTO_1379	PSPTO_1064
PSPTO_1380	PSPTO_t17
PSPTO_4851	PSPTO_1096
	PSPTO_1098
	PSPTO_1104
	PSPTO_5634
	PSPTO_1145
	PSPTO_1166
	PSPTO_1167
	PSPTO_1171
	PSPTO_1179
	PSPTO_1188
	PSPTO_1189
	PSPTO_1194
	PSPTO_1201
	PSPTO_1221
	PSPTO_1222
	PSPTO_1227
	PSPTO_1228
	PSPTO_1230
	PSPTO_1256
	PSPTO_1257
	PSPTO_1268
	PSPTO_1271
	PSPTO_1274
	PSPTO_1286
	PSPTO_1287
	PSPTO_1295
	PSPTO_1300
	PSPTO_1302
	PSPTO_1311
	PSPTO_1315
	PSPTO_1325
	PSPTO_1326
	PSPTO_1327
	PSPTO_1372
	PSPTO_1385
	PSPTO_1390
	PSPTO_1395
	PSPTO_1398
	PSPTO_1400
	PSPTO_1401
	PSPTO_1402
	PSPTO_1403
	PSPTO_1404
	PSPTO_1406
	PSPTO_1409
	PSPTO_1411
	PSPTO_1418
	PSPTO_1419
	PSPTO_1427
	PSPTO_1431
	PSPTO_1439
	PSPTO_1449
	PSPTO_1471
	PSPTO_1475
	PSPTO_1476
	PSPTO_1477
	PSPTO_1500
	PSPTO_1503
	PSPTO_1512
	PSPTO_1534
	PSPTO_1538
	PSPTO_1541
	PSPTO_1542
	PSPTO_1543
	PSPTO_1546
	PSPTO_1552
	PSPTO_1557
	PSPTO_1565
	PSPTO_1567
	PSPTO_5620
	PSPTO_1613
	PSPTO_1615
	PSPTO_5669
	PSPTO_1645
	PSPTO_1658
	PSPTO_1661
	PSPTO_1679
	PSPTO_1692
	PSPTO_1701
	PSPTO_1706
	PSPTO_1721
	PSPTO_1750
	PSPTO_1752
	PSPTO_1754
	PSPTO_1775
	PSPTO_t21
	PSPTO_1806
	PSPTO_1826
	PSPTO_1840
	PSPTO_t25
	PSPTO_1863
	PSPTO_1879
	PSPTO_1923
	PSPTO_1929
	PSPTO_1930
	PSPTO_1951
	PSPTO_1954
	PSPTO_2008
	PSPTO_2009
	PSPTO_2012
	PSPTO_2013
	PSPTO_t28
	PSPTO_2105
	PSPTO_2117
	PSPTO_t31
	PSPTO_2167
	PSPTO_2174
	PSPTO_2175
	PSPTO_2176
	PSPTO_2204
	PSPTO_2234
	PSPTO_2299
	PSPTO_2319
	PSPTO_2322
	PSPTO_2323
	PSPTO_2328
	PSPTO_2379
	PSPTO_2381
	PSPTO_2385
	PSPTO_2388
	PSPTO_2426
	PSPTO_2431
	PSPTO_2432
	PSPTO_2432
	PSPTO_2437
	PSPTO_2460
	PSPTO_2465
	PSPTO_2541
	PSPTO_2740
	PSPTO_2741
	PSPTO_2836
	PSPTO_2840
	PSPTO_2887
	PSPTO_2888
	PSPTO_2971
	PSPTO_3013
	PSPTO_3014
	PSPTO_3146
	PSPTO_3194
	PSPTO_3208
	PSPTO_3213
	PSPTO_3216
	PSPTO_3216
	PSPTO_3224
	PSPTO_3225
	PSPTO_t39
	PSPTO_3274
	PSPTO_3325
	PSPTO_3365
	PSPTO_3387
	PSPTO_3421
	PSPTO_3430
	PSPTO_3432
	PSPTO_3483
	PSPTO_3540
	PSPTO_3549
	PSPTO_3551
	PSPTO_3554
	PSPTO_3564
	PSPTO_3607
	PSPTO_3610
	PSPTO_3611
	PSPTO_3613
	PSPTO_3615
	PSPTO_3616
	PSPTO_3617
	PSPTO_3651
	PSPTO_5659
	PSPTO_3657
	PSPTO_3715
	PSPTO_3723
	PSPTO_3725
	PSPTO_3727
	PSPTO_3731
	PSPTO_t44
	PSPTO_3734
	PSPTO_3742
	PSPTO_3746
	PSPTO_3753
	PSPTO_3776
	PSPTO_3800
	PSPTO_3806
	PSPTO_3807
	PSPTO_t46
	PSPTO_3831
	PSPTO_3835
	PSPTO_3841
	PSPTO_3841
	PSPTO_3873
	PSPTO_3875
	PSPTO_3890
	PSPTO_t49
	PSPTO_3926
	PSPTO_3927
	PSPTO_3930
	PSPTO_3935
	PSPTO_3948
	PSPTO_t51
	PSPTO_3951
	PSPTO_3963
	PSPTO_t52
	PSPTO_3970
	PSPTO_3976
	PSPTO_3980
	PSPTO_3981
	PSPTO_3982
	PSPTO_3984
	PSPTO_3987
	PSPTO_3988
	PSPTO_t54
	PSPTO_3995
	PSPTO_3996
	PSPTO_3999
	PSPTO_4001
	PSPTO_4013
	PSPTO_4014
	PSPTO_4014
	PSPTO_4024
	PSPTO_4059
	PSPTO_4060
	PSPTO_4101
	PSPTO_4101
	PSPTO_4102
	PSPTO_4104
	PSPTO_4145
	PSPTO_4150
	PSPTO_4152
	PSPTO_4155
	PSPTO_4159
	PSPTO_4162
	PSPTO_4179
	PSPTO_4186
	PSPTO_4189
	PSPTO_4190
	PSPTO_4220
	PSPTO_4223
	PSPTO_4226
	PSPTO_4232
	PSPTO_t55
	PSPTO_4251
	PSPTO_4253
	PSPTO_4270
	PSPTO_4312
	PSPTO_4321
	PSPTO_4331
	PSPTO_4347
	PSPTO_4364
	PSPTO_4370
	PSPTO_4375
	PSPTO_4376
	PSPTO_4387
	PSPTO_4388
	PSPTO_4389
	PSPTO_4400
	PSPTO_4402
	PSPTO_4402
	PSPTO_4406
	PSPTO_4410
	PSPTO_4415
	PSPTO_4417
	PSPTO_4425
	PSPTO_4433
	PSPTO_4440
	PSPTO_4441
	PSPTO_4450
	PSPTO_4452
	PSPTO_4453
	PSPTO_4455
	PSPTO_4472
	PSPTO_4484
	PSPTO_4485
	PSPTO_4491
	PSPTO_4493
	PSPTO_4496
	PSPTO_4496
	PSPTO_4497
	PSPTO_4497
	PSPTO_4502
	PSPTO_4505
	PSPTO_4506
	PSPTO_4507
	PSPTO_4508
	PSPTO_4509
	PSPTO_4515
	PSPTO_5663
	PSPTO_4523
	PSPTO_4525
	PSPTO_4567
	PSPTO_4571
	PSPTO_4588
	PSPTO_4588
	PSPTO_4597
	PSPTO_4597
	PSPTO_4619
	PSPTO_4626
	PSPTO_4634
	PSPTO_4635
	PSPTO_4643
	PSPTO_4682
	PSPTO_4690
	PSPTO_4691
	PSPTO_4692
	PSPTO_4692
	PSPTO_4693
	PSPTO_4703
	PSPTO_4710
	PSPTO_4721
	PSPTO_4723
	PSPTO_4727
	PSPTO_4727
	PSPTO_4729
	PSPTO_4730
	PSPTO_5628
	PSPTO_4733
	PSPTO_4735
	PSPTO_4737
	PSPTO_4742
	PSPTO_5632
	PSPTO_4752
	PSPTO_4764
	PSPTO_4764
	PSPTO_4768
	PSPTO_4775
	PSPTO_4776
	PSPTO_5631
	PSPTO_4785
	PSPTO_4792
	PSPTO_4802
	PSPTO_4818
	PSPTO_4818
	PSPTO_4918
	PSPTO_4933
	PSPTO_t58
	PSPTO_4941
	PSPTO_4959
	PSPTO_4966
	PSPTO_4969
	PSPTO_4970
	PSPTO_4970
	PSPTO_4971
	PSPTO_4994
	PSPTO_4994
	PSPTO_5005
	PSPTO_5138
	PSPTO_5150
	PSPTO_5205
	PSPTO_5212
	PSPTO_5215
	PSPTO_5242
	PSPTO_5249
	PSPTO_5284
	PSPTO_5303
	PSPTO_5305
	PSPTO_5331
	PSPTO_t60
	PSPTO_t61
	PSPTO_5365
	PSPTO_5367
	PSPTO_5368
	PSPTO_5370
	PSPTO_5374
	PSPTO_5674
	PSPTO_5412
	PSPTO_5413
	PSPTO_5427
	PSPTO_5428
	PSPTO_5646
	PSPTO_5645
	PSPTO_5439
	PSPTO_5440
	PSPTO_5442
	PSPTO_5445
	PSPTO_5466
	PSPTO_5543
	PSPTO_5564
	PSPTO_5566
	PSPTO_5576
	PSPTO_5597
	PSPTO_5599
	PSPTO_5600
	PSPTO_5600
	PSPTO_5602
	PSPTO_5604
	PSPTO_5605
	PSPTO_5610
	PSPTO_5613
	PSPTO_B0001
	PSPTO_B0001
	PSPTO_B0001
	PSPTO_B0005
	PSPTO_B0010
	PSPTO_B0011
	PSPTO_B0012
	PSPTO_B0018
	PSPTO_B0023
	PSPTO_B0027
	PSPTO_B0034
	PSPTO_B0037
	PSPTO_B0039
	PSPTO_B0043
	PSPTO_B0044
	PSPTO_B0071
	PSPTO_B0077
	PSPTO_A0001
	PSPTO_A0001
	PSPTO_A0007
	PSPTO_A0008
	PSPTO_A0018
	PSPTO_A0019
	PSPTO_A0020
	PSPTO_A0030
	PSPTO_A0030
	PSPTO_A0037
	PSPTO_A0038
	PSPTO_A0049
	PSPTO_A0049
	PSPTO_A0061
	PSPTO_A0065

## Sheet: Natural product library
Fold change (<0.66 or >1.5)	Cat	Name	Plate Location	Rack Number	Formulation	Target	Pathway	Information	M.w.	CAS Number	DMSO (mg/mL)Max Solubility	DMSO (mM)Max Solubility	Water (mg/mL)Max Solubility	Water (mM)Max Solubility	URL	Formula	Form	Synonyms	SMILES	ALogP	HBA_Count	HBD_Count	RotatableBond
n.s.	S1025	Gefitinib (ZD1839)	a2	L1400-01	in 10mM DMSO	Apoptosis related,Autophagy,EGFR	Protein Tyrosine Kinase	Gefitinib (ZD-1839, Iressa) is an EGFR inhibitor for Tyr1173, Tyr992, Tyr1173 and Tyr992 in the NR6wtEGFR and NR6W cells with IC50 of 37 nM, 37nM, 26 nM and 57 nM, respectively. Gefitinib promotes autophagy and apoptosis of lung cancer cells via blockade of the PI3K/AKT/mTOR pathway.	446.9	184475-35-2	89	199.15	<1		http://selleckchem.com/products/Gefitinib.html	C22H24ClFN4O3	free base	Iressa,ZD1839	COC1=C(OCCCN2CCOCC2)C=C3C(=NC=NC3=C1)NC4=CC=C(F)C(=C4)Cl	4.203	5	1	8
n.s.	S1039	Rapamycin (AY-22989)	b2	L1400-01	in 10mM DMSO	Antineoplastic and Immunosuppressive Antibiotics,Autophagy,mTOR	PI3K/Akt/mTOR	Rapamycin (AY-22989, Rapamune, Sirolimus, NSC-2260804,AY-22989) is a specific mTOR inhibitor with IC50 of ~0.1 nM HEK293 cells.	914.18	53123-88-9	20	21.88	<1		http://selleckchem.com/products/Rapamycin.html	C51H79NO13	free base	Rapamune, Sirolimus, NSC-2260804,AY-22989	COC1CC(CCC1O)CC(C)C2CC(=O)C(C)\C=C(/C)C(O)C(OC)C(=O)C(C)CC(C)/C=C/C=C/C=C(C)/C(CC3CCC(C)C(O)(O3)C(=O)C(=O)N4CCCCC4C(=O)O2)OC	6.295	10	2	6
n.s.	S1141	Tanespimycin (17-AAG)	c2	L1400-01	in 10mM DMSO	Apoptosis related,Autophagy,HSP (HSP90),Mitophagy	Cytoskeletal Signaling	Tanespimycin (17-AAG, CP127374, NSC-330507, KOS 953) is a potent HSP90 inhibitor with IC50 of 5 nM in a cell-free assay, having a 100-fold higher binding affinity for HSP90 derived from tumour cells than HSP90 from normal cells. Tanespimycin (17-AAG) induces apoptosis, necrosis, autophagy and mitophagy. Phase 3.	585.69	75747-14-7	100	170.74	<1		http://selleckchem.com/products/17-AAG(Geldanamycin).html	C31H43N3O8	free base	CP127374, NSC-330507, KOS 953	COC1CC(C)CC2=C(NCC=C)C(=O)C=C(NC(=O)C(=C\C=C/C(OC)C(OC(N)=O)/C(=C/C(C)C1O)C)\C)C2=O	2.524	7	4	7
n.s.	S1142	Alvespimycin (17-DMAG) HCl	d2	L1400-01	in 10mM DMSO	HSP (HSP90)	Cytoskeletal Signaling	Alvespimycin (17-DMAG, NSC 707545, BMS 826476, KOS 1022) HCl is a potent HSP90 inhibitor with IC50 of 62 nM in a cell-free assay.	653.21	467214-21-7	131	200.55	<1		http://selleckchem.com/products/17-DMAG,Hydrochloride-Salt.html	C32H48N4O8.HCl	Hydrochloride	NSC 707545,BMS 826476 HCl,KOS 1022	Cl.COC1CC(C)CC2=C(NCCN(C)C)C(=O)C=C(NC(=O)C(=C\C=C/C(OC)C(OC(N)=O)/C(=C/C(C)C1O)C)\C)C2=O	2.428	7	4	8
n.s.	S1148	Docetaxel (RP56976)	e2	L1400-01	in 10mM DMSO	Microtubule Associated	Cytoskeletal Signaling	Docetaxel (RP56976, NSC 628503), an analog of paclitaxel, is an inhibitor of depolymerisation of microtubules by binding to stabilized microtubules.	807.88	114977-28-5	100	123.78	<1		http://selleckchem.com/products/Docetaxel(Taxotere).html	C43H53NO14	Free Base	NSC 628503,RP56976	CC(=O)OC12COC1CC(O)C3(C)C2C(OC(=O)C4=CC=CC=C4)C5(O)CC(OC(=O)C(O)C(NC(=O)OC(C)(C)C)C6=CC=CC=C6)C(=C(C(O)C3=O)C5(C)C)C	2.586	10	4	13
n.s.	S1150	Paclitaxel (NSC 125973)	f2	L1400-01	in 10mM DMSO	ADC Cytotoxin,Antineoplastic and Immunosuppressive Antibiotics,Autophagy,Microtubule Associated	Cytoskeletal Signaling	Paclitaxel (NSC 125973, PTX, Taxol, Onxal, Abraxane) is a microtubule polymer stabilizer with IC50 of 0.1 pM in human endothelial cells.	853.91	33069-62-4	171	200.26	<1		http://selleckchem.com/products/Paclitaxel(Taxol).html	C47H51NO14	free base	PTX, Taxol, Onxal, Abraxane,NSC 125973	CC(=O)OC1C(=O)C2(C)C(O)CC3OCC3(OC(C)=O)C2C(OC(=O)C4=CC=CC=C4)C5(O)CC(OC(=O)C(O)C(NC(=O)C6=CC=CC=C6)C7=CC=CC=C7)C(=C1C5(C)C)C	3.055	11	3	14
n.s.	S1156	Capecitabine (RO 09-1978)	g2	L1400-01	in 10mM DMSO	Apoptosis related,DNA/RNA Synthesis	DNA Damage/DNA Repair	Capecitabine (RO 09-1978) is a tumor-selective fluoropyrimidine carbamate, which achieves higher intratumoral 5-FU level with lower toxicity than 5-FU. Capecitabine treatment of HCT-15 cells causes condensation of DNA and induces apoptosis.	359.35	154361-50-9	72	200.36	6	16.7	http://selleckchem.com/products/Capecitabine(Xeloda).html	C15H22FN3O6	free base	RO 09-1978	CCCCCOC(=O)NC1=NC(=O)N(C=C1F)C2OC(C)C(O)C2O	0.82	5	3	7
n.s.	S1168	Valproic Acid (NSC 93819) sodium salt	h2	L1400-01	in 10mM DMSO	Autophagy,GABA Receptor,HDAC,Mitophagy,Notch,PGC-1α	Neuronal Signaling	Valproic Acid sodium salt (NSC 93819, Sodium valproate) is a HDAC inhibitor by selectively inducing proteasomal degradation of HDAC2, used in the treatment of epilepsy, bipolar disorder and prevention of migraine headaches. Valproic acid induces Notch1 signaling in small cell lung cancer (SCLC) cells. Valproic acid is under investigation for treatment of HIV and various cancers. Valproic acid (VP…	166.19	1069-66-5	33	198.57	33	198.57	http://selleckchem.com/products/Sodium-valproate.html	C8H15NaO2	Sodium salt	Sodium valproate,NSC 93819,2-Propylpentanoic Acid	CCCC(CCC)C(=O)O[Na]	1.275	0	0	5
n.s.	S1199	Cladribine (RWJ 26251)	a3	L1400-01	in 10mM DMSO	Adenosine Deaminase,DNA/RNA Synthesis	Neuronal Signaling	Cladribine (RWJ 26251, Leustatin, 2-CdA, 2-chlorodeoxyadenosine, 2-Chloro-2′-deoxyadenosine, CldAdo, Jk 6251, NSC 105014) is an adenosine deaminase inhibitor for U266, RPMI8226, and MM1.S cells with IC50 of approximately 2.43 μM, 0.75 μM, and 0.18 μM, respectively.	285.69	4291-63-8	57	199.52	<1		http://selleckchem.com/products/Cladribine.html	C10H12ClN5O3	free base	Leustatin,2-CdA,2-Chloro-2′-deoxyadenosine,CldAdo,Jk 6251,NSC 105014,RWJ 26251	NC1=NC(=NC2=C1N=C[N]2C3CC(O)C(CO)O3)Cl	-0.259	4	3	2
n.s.	S1200	Decitabine (NSC 127716)	b3	L1400-01	in 10mM DMSO	Apoptosis related,DNA Methyltransferase,Nucleoside Analog/Antimetabolite	Epigenetics	Decitabine (Deoxycytidine, Dacogen, 5-aza-2'-deoxycytidine, 5-AZA-dC, 5-aza-CdR,NSC 127716) is a DNA methyltransferase inhibitor, incorporating into DNA and resulting in hypomethylation of DNA and intra-S-phase arrest of DNA replication. It is used to treat myelodysplastic syndrome (MDS). Decitabine induces cell cycle arrest and apoptosis in various cancer cell lines.	228.21	2353-33-5	45	197.19	10	43.82	http://selleckchem.com/products/Decitabine.html	C8H12N4O4	free base	Deoxycytidine, Dacogen, 5-aza-2'-deoxycytidine, 5-AZA-dC, 5-aza-CdR,NSC 127716	NC1=NC(=O)N(C=N1)C2CC(O)C(CO)O2	-1.093	4	3	2
0.43	S1204	Melatonin (NSC 113928)	c3	L1400-01	in 10mM DMSO	Apoptosis related,ATF/CREB & c-Fos/c-Jun,Autophagy,COX,Mitophagy,MT Receptor	GPCR & G Protein	Melatonin (NSC 113928, NSC 56423, N-Acetyl-5-methoxytryptamine,MT) is a MT receptor agonist, used as a dietary supplement. Melatonin is a selective ATF-6 inhibitor and downregulates COX-2. Melatonin enhances mitophagy and regulates the homeostasis of apoptosis and autophagy.	232.28	73-31-4	47	202.34	<1		http://selleckchem.com/products/Melatonin.html	C13H16N2O2	free base	NSC 56423, N-Acetyl-5-methoxytryptamine,NSC 113928,MT	COC1=CC2=C([NH]C=C2CCNC(C)=O)C=C1	1.555	2	2	4
n.s.	S1208	Doxorubicin (Adriamycin) HCl	d3	L1400-01	in 10mM DMSO	ADC Cytotoxin,AMPK,Antibiotics,Antineoplastic and Immunosuppressive Antibiotics,Apoptosis related,HIV,Mitophagy,Topoisomerase	DNA Damage/DNA Repair	Doxorubicin (Adriamycin, NSC 123127, DOX, Hydroxydaunorubicin) HCl is an antibiotic agent that inhibits DNA topoisomerase II and induces DNA damage, mitophagy and apoptosis in tumor cells. Doxorubicin reduces basal phosphorylation of AMPK. Doxorubicin is used in the concomitant treatment of HIV-infected patients but is found to be at high risk of HBV reactivation.	579.98	25316-40-9	100	172.42	20	34.48	http://selleckchem.com/products/Adriamycin.html	C27H29NO11.HCl	Hydrochloride	NSC 123127, DOX, Doxorubicin hydrochloride, Hydroxydaunorubicin HCl,Adriamycin HCl	Cl.COC1=C2C(=O)C3=C(C(=C4CC(O)(CC(OC5CC(N)C(O)C(C)O5)C4=C3O)C(=O)CO)O)C(=O)C2=CC=C1	0.338	6	5	5
n.s.	S1209	Fluorouracil (5-Fluorouracil, 5-FU)	e3	L1400-01	in 10mM DMSO	Apoptosis related,DNA/RNA Synthesis,HIV,Nucleoside Analog/Antimetabolite,Thymidylate Synthase	DNA Damage/DNA Repair	Fluorouracil (5-Fluorouracil, 5-FU, NSC 19893) is a DNA/RNA synthesis inhibitor, which interrupts nucleotide synthetic by inhibiting thymidylate synthase (TS) in tumor cells. Fluorouracil induces apoptosis and can be used in the treatment of HIV.	130.08	51-21-8	26	199.88	<1		http://selleckchem.com/products/Adrucil(Fluorouracil).html	C4H3FN2O2	free base	NSC 19893,5-Fluorouracil, 5-FU	FC1=CNC(=O)NC1=O	-1.102	2	2	0
n.s.	S1214	Bleomycin (NSC125066) sulfate	f3	L1400-01	in 10mM DMSO	Antineoplastic and Immunosuppressive Antibiotics,DNA/RNA Synthesis,Selection Antibiotics for Transfected Cell	DNA Damage/DNA Repair	Bleomycin Sulfate (Blenoxane,NSC125066) is a glycopeptide antibiotic and an anticancer agent for squamous cell carcinomas (SCC) with IC50 of 4 nM in UT-SCC-19A cells.	1512.62	9041-93-4	100	66			http://www.selleckchem.com/products/Bleomycin-sulfate.html	C55H85N17O25S4	Sulfate	Blenoxane,NSC125066	CC(O)C(NC(=O)C(C)C(O)C(C)NC(=O)C(NC(=O)C1=C(C)C(=NC(=N1)C(CC(N)=O)NCC(N)C(N)=O)N)C(OC2OC(CO)C(O)C(O)C2OC3OC(CO)C(O)C(OC(N)=O)C3O)C4=C[NH]C=N4)C(=O)NCCC5=NC(=CS5)C6=NC(=CS6)C(=O)NCCC[S+](C)C.O[S]([O-])(=O)=O
n.s.	S1223	Epirubicin (IMI 28) HCl	g3	L1400-01	in 10mM DMSO	Apoptosis related,Topoisomerase	DNA Damage/DNA Repair	Epirubicin HCl (Ellence, Pharmorubicin, Epirubicin Ebewe,IMI 28, NSC 256942, 4'-epidoxorubicin,Epirubicin hydrochloride), a semisynthetic L-arabino derivative of doxorubicin, is an antineoplastic agent by inhibiting Topoisomerase. Epirubicin induces apoptosis.	579.98	56390-09-1	100	172.42	100	172.42	http://selleckchem.com/products/Ellence.html	C27H29NO11.HCl	Hydrochloride	Ellence, Pharmorubicin, Epirubicin Ebewe,IMI 28, NSC 256942, 4'-epidoxorubicin,Epirubicin hydrochloride	Cl.COC1=C2C(=O)C3=C(C(=C4CC(O)(CC(OC5CC(N)C(O)C(C)O5)C4=C3O)C(=O)CO)O)C(=O)C2=CC=C1	0.338	6	5	5
n.s.	S1225	Etoposide (VP-16)	h3	L1400-01	in 10mM DMSO	Antineoplastic and Immunosuppressive Antibiotics,Apoptosis related,Autophagy,Mitophagy,Topoisomerase	DNA Damage/DNA Repair	Etoposide (VP-16213,Vepesid,VP-16) is a semisynthetic derivative of podophyllotoxin, which inhibits DNA synthesis via topoisomerase II inhibition activity. Etoposide induces autophagy, mitophagy and apoptosis.	588.56	33419-42-0	100	169.91	<1		http://selleckchem.com/products/Etopophos.html	C29H32O13	free base	VP-16213,Vepesid,VP-16	COC1=CC(=CC(=C1O)OC)C2C3C(COC3=O)C(OC4OC5COC(C)OC5C(O)C4O)C6=C2C=C7OCOC7=C6	0.935	10	3	5
n.s.	S1230	Flavopiridol (L86-8275)	a4	L1400-01	in 10mM DMSO	Autophagy,CDK,HIV	Cell Cycle	Flavopiridol (L86-8275, Alvocidib, NSC 649890, HMR-1275) competes with ATP to inhibit CDKs including CDK1, CDK2, CDK4, CDK6, and CDK9 with IC50 values in the 20-100 nM range. It is more selective for CDK1, 2, 4, 6, 9 versus CDK7. Flavopiridol is initially found to inhibit EGFR and PKA. Flavopiridol induces autophagy and ER stress. Flavopiridol blocks HIV-1 replication. Phase 1/2.	401.84	146426-40-6	15	37.33	<1		http://selleckchem.com/products/Flavopiridol.html	C21H20ClNO5	Free Base	NSC 649890 HCl, HMR-1275, Alvocidib	CN1CCC(C(O)C1)C2=C3OC(=CC(=O)C3=C(O)C=C2O)C4=C(Cl)C=CC=C4	3.108	2	3	2
n.s.	S1231	Topotecan (NSC609699) HCl	b4	L1400-01	in 10mM DMSO	Apoptosis related,Autophagy,Topoisomerase	DNA Damage/DNA Repair	Topotecan HCl (Nogitecan HCl, SKFS 104864A,Hycamtin, NSC 609699) is a topoisomerase I inhibitor for MCF-7 Luc cells and DU-145 Luc cells with IC50 of 13 nM and 2 nM in cell-free assays, respectively. Topotecan HCl induces autophagy and apoptosis.	457.91	119413-54-6	91	198.73	91	198.73	http://selleckchem.com/products/Topotecan-Hydrochloride.html	C23H23N3O5.HCl	Hydrochloride	Nogitecan HCl, SKFS 104864A,Hycamtin, NSC 609699	Cl.CCC1(O)C(=O)OCC2=C1C=C3N(CC4=C3N=C5C=CC(=C(CN(C)C)C5=C4)O)C2=O	1.959	4	1	3
n.s.	S1233	2-Methoxyestradiol (2-MeOE2)	c4	L1400-01	in 10mM DMSO	Apoptosis related,Autophagy,HIF,Microtubule Associated	Angiogenesis	2-Methoxyestradiol (2-MeOE2, NSC 659853, 2-ME2) depolymerizes microtubules and blocks HIF-1α nuclear accumulation and HIF-transcriptional activity. 2-Methoxyestradiol induces both autophagy and apoptosis in various carcinogenic cell lines.	302.41	362-07-2	60	198.41	<1		http://selleckchem.com/products/2-Methoxyestradiol(2ME2).html	C19H26O3	free base	NSC 659853, 2-ME2	COC1=C(O)C=C2CCC3C(CCC4(C)C(O)CCC34)C2=C1	3.821	1	2	1
n.s.	S1241	Vincristine (NSC-67574) sulfate	d4	L1400-01	in 10mM DMSO	Antineoplastic and Immunosuppressive Antibiotics,Apoptosis related,Autophagy,Microtubule Associated	Cytoskeletal Signaling	Vincristine sulfate (NSC-67574, Leurocristine, Oncovin, 22-Oxovincaleukoblastine) is an inhibitor of polymerization of microtubules by binding to tubulin with IC50 of 32 μM in a cell-free assay. Vincristine sulfate induces apoptosis.	923.04	2068-78-2	100	108.34	60	65	http://selleckchem.com/products/Vincristine-Sulfate.html	C46H58N4O14S	free base	Leurocristine, Oncovin, NSC-67574, 22-Oxovincaleukoblastine	CCC1(O)CC2CN(CCC3=C([NH]C4=C3C=CC=C4)C(C2)(C(=O)OC)C5=CC6=C(C=C5OC)N(C=O)C7C(O)(C(OC(C)=O)C8(CC)C=CCN9CCC67C89)C(=O)OC)C1.O[S](O)(=O)=O	3.365	8	1	10
n.s.	S1271	Acarbose	e4	L1400-01	in 10mM DMSO	Carbohydrate Metabolism	Metabolism	Acarbose(BAY g 5421,Prandase, Precose, Glucobay, Bay-g 5421) is an inhibitor of intestinal alpha-glucosidase, used to treat type 2 diabetes mellitus.	645.6	56180-94-0	100	154.89	100	154.89	http://selleckchem.com/products/Acarbose.html	C25H43NO18	free base	BAY g 5421,Prandase, Precose, Glucobay, Bay-g 5421	CC1OC(OC2C(O)C(O)C(OC2CO)OC3C(O)C(O)C(O)OC3CO)C(O)C(O)C1NC4C=C(CO)C(O)C(O)C4O	-6.839	5	13	9
0.51	S1282	Artemisinin	f4	L1400-01	in 10mM DMSO	ADC Cytotoxin,Anti-infection	Microbiology	Artemisinin (Qinghaosu,Artemisinine,Coartem,NSC 369397) is a sesquiterpene endoperoxide which is a potent antimalarial agent.	282.33	63968-64-9	57	201.89	<1		http://selleckchem.com/products/Artemisinin.html	C15H22O5	free base	Qinghaosu,Artemisinine,Coartem,NSC 369397	CC1CCC2C(C)C(=O)OC3OC4(C)CCC1C23OO4	1.998	5	0	0
n.s.	S1290	Celastrol (NSC 70931)	g4	L1400-01	in 10mM DMSO	Apoptosis related,Autophagy,Mitophagy,Proteasome	Proteases	Celastrol (NSC 70931, Tripterine) is a potent proteasome inhibitor for the chymotrypsin-like activity of a purified 20S proteasome with IC50 of 2.5 μM. Celastrol induces apoptosis and autophagy via the ROS/JNK signaling pathway. Celastrol inhibits dopaminergic neuronal death of Parkinson's disease through activating mitophagy.	450.61	34157-83-0	90	199.73	<1		http://selleckchem.com/products/Celastrol.html	C29H38O4	free base	Tripterine	CC1=C(O)C(=O)C=C2C1=CC=C3C2(C)CCC4(C)C5CC(C)(CCC5(C)CCC34C)C(O)=O	5.475	2	1	1
n.s.	S1292	Chelerythrine Chloride (NSC 646662)	h4	L1400-01	in 10mM DMSO	PKC	TGF-beta/Smad	Chelerythrine Chloride (NSC 646662, Broussonpapyrine) is a potent, selective antagonist of PKC with IC50 of 0.66 μM.	384.83	3895-92-9	4	10.39	<1		http://www.selleck.cn/products/Chelerythrine-chloride.html	C21H18NO4.HCl	Chloride	Broussonpapyrine chloride	Cl.COC1=CC=C2C(=C1OC)C=[N+](C)C3=C2C=CC4=C3C=C5OCOC5=C4	4.568	4	0	2
n.s.	S1297	Epothilone A	a5	L1400-01	in 10mM DMSO	Microtubule Associated	Cytoskeletal Signaling	Epothilone A is a paclitaxel-like microtubule-stabilizing agent with EC0.01 of 2 μM.	493.66	152044-53-6	99	200.54	<1		http://selleckchem.com/products/Epothilone-A.html	C26H39NO6S	free base	N/A	CC1CCCC2OC2CC(OC(=O)CC(O)C(C)(C)C(=O)C(C)C1O)\C(C)=C\C3=CSC(=N3)C	3.574	5	2	2
n.s.	S1319	Costunolide	b5	L1400-01	in 10mM DMSO	Telomerase	DNA Damage/DNA Repair	Costunolide (NSC 106404), a natural sesquiterpene compound with multiple biological activities; inhibits FPTase with IC50 of 20 μM, also inhibits telomerase with IC50 of 65-90 μM.	232.32	553-21-9	47	202.31	<1		http://selleckchem.com/products/Costunolide.html	C15H20O2	free base	NSC 106404	CC/1=C\CC\C(=C\C2OC(=O)C(=C)C2CC1)C	4.022	2	0	0
n.s.	S1322	Dexamethasone (MK-125)	c5	L1400-01	in 10mM DMSO	Autophagy,Complement System,COVID-19,Glucocorticoid Receptor,IL Receptor,Mitophagy	Immunology & Inflammation	Dexamethasone (MK-125, NSC 34521, Hexadecadrol, Prednisolone F) is a potent synthetic member of the glucocorticoid class of steroid drugs, and an interleukin receptor modulator that has anti-inflammatory and immunosuppressant effects. Dexamethasone induces autophagy and mitophagy. Dexamethasone is tested in hospitalized patients with COVID-19 and is found to have benefits for critically ill patie…	392.46	50-02-2	79	201.29	<1		http://selleckchem.com/products/Dexamethasone.html	C22H29FO5	free base	NSC 34521, Hexadecadrol, Prednisolone F,MK-125	CC1CC2C3CCC4=CC(=O)C=CC4(C)C3(F)C(O)CC2(C)C1(O)C(=O)CO	1.708	2	2	2
n.s.	S1331	Fluconazole (UK 49858)	d5	L1400-01	in 10mM DMSO	Fungal,P450 (e.g. CYP17)	Metabolism	Fluconazole (Diflucan, Trican, Alfumet,UK 49858) is a fungal lanosterol 14 alpha-demethylase inhibitor, which thereby prevents the formation of ergosterol,used in the treatment and prevention of superficial and systemic fungal infections.	306.27	86386-73-4	61	199.17	<1		http://selleckchem.com/products/Fluconazole.html	C13H12F2N6O	free base	Diflucan, Trican, Alfumet,UK 49858	OC(C[N]1C=NC=N1)(C[N]2C=NC=N2)C3=C(F)C=C(F)C=C3	0.75	4	0	5
n.s.	S1342	Genistein (NPI 031L)	e5	L1400-01	in 10mM DMSO	EGFR,Topoisomerase	Protein Tyrosine Kinase	Genistein (NPI 031L), a phytoestrogen found in soy products, is a highly specific inhibitor of protein tyrosine kinase (PTK) which blocks the mitogenic effect mediated by EGF on NIH-3T3 cells with IC50 of 12μM or by insulin with IC50 of 19 μM.	270.24	446-72-0	54	199.82	<1		http://selleckchem.com/products/Genistein.html	C15H10O5	free base	NPI 031L	OC1=CC=C(C=C1)C2=COC3=C(C(=CC(=C3)O)O)C2=O	2.14	2	3	1
n.s.	S1343	Ginkgolide B	f5	L1400-01	in 10mM DMSO	PAFR	GPCR & G Protein	Ginkgolide B (BN52021) is a PAFR antagonist with IC50 of 3.6 μM.	424.4	15291-77-7	85	200.28	<1		http://selleckchem.com/products/Ginkgolide-B.html	C20H24O10	free base	BN52021	CC1C(=O)OC2C(O)C34C5CC(C(C)(C)C)C36C(O)C(=O)OC6OC4(C(=O)O5)C12O	-0.854	7	2	1
n.s.	S1351	Ivermectin (MK-933)	g5	L1400-01	in 10mM DMSO	AChR,Autophagy,Chloride Channel,COVID-19,HIV,Mitophagy,P2 Receptor	Transmembrane Transporters	Ivermectin (MK-933, IVM) is a glutamate-gated chloride channel (GluCls) activator, used as a broad-spectrum antiparasitic drug. Ivermectin (MK-933, IVM) is a specific positive allosteric effector of P2X4 and α7 nicotinic acetylcholine receptors (nAChRs). Ivermectin has potent antiviral activity towards both HIV-1 and dengue virus. Ivermectin induces autophagy through the AKT/mTOR signaling pathwa…	875.09	70288-86-7	100	114.27	<1		http://selleckchem.com/products/Ivermectin.html	C48H74O14	Free Base	MK-933	CCC(C)C1OC2(CCC1C)CC3CC(C\C=C(C)\C(OC4CC(OC)C(OC5CC(OC)C(O)C(C)O5)C(C)O4)C(C)\C=C\C=C\6COC7C(O)C(=CC(C(=O)O3)C67O)C)O2	4.743	11	2	8
n.s.	S1364	Patupilone (Epothilone B)	h5	L1400-01	in 10mM DMSO	Microtubule Associated	Cytoskeletal Signaling	Patupilone (EPO906, Epothilone B) is a paclitaxel-like microtubule-stabilizing agent with EC0.01 of 1.8 μM. Phase 2.	507.68	152044-54-7	102	200.91	<1		http://selleckchem.com/products/Epothilone-B.html	C27H41NO6S	free base	EPO906	CC1CCCC2(C)OC2CC(OC(=O)CC(O)C(C)(C)C(=O)C(C)C1O)\C(C)=C\C3=CSC(=N3)C	3.779	5	2	2
n.s.	S1368	Acitretin	a6	L1400-01	in 10mM DMSO	Retinoid Receptor	Metabolism	Acitretin (Etretin, RO 10-1670) is a second generation retinoid used for psoriasis.	326.43	55079-83-9	20	61.27	<1		http://selleckchem.com/products/Acitretin.html	C21H26O3	free base	Etretin, RO 10-1670	COC1=CC(=C(\C=C\C(C)=C\C=C\C(C)=C\C(O)=O)C(=C1C)C)C	5.665	2	0	6
n.s.	S1373	Daptomycin (LY146032)	b6	L1400-01	in 10mM DMSO	Antibiotics,Antibiotics for Mammalian Cell Culture,Bacterial,DNA/RNA Synthesis	DNA Damage/DNA Repair	Daptomycin (Cubicin,LY146032) is a novel antibiotic with rapid in vitro bactericidal activity against gram-positive organisms.	1620.67	103060-53-3	100	61.7	100	61.7	http://selleckchem.com/products/Daptomycin.html	C72H101N17O26	free base	Cubicin,LY146032	CCCCCCCCCC(=O)NC(CC1=C[NH]C2=C1C=CC=C2)C(=O)NC(CC(N)=O)C(=O)NC(CC(O)=O)C(=O)NC3C(C)OC(=O)C(CC(=O)C4=CC=CC=C4N)NC(=O)C(NC(=O)C(CO)NC(=O)CNC(=O)C(CC(O)=O)NC(=O)C(C)NC(=O)C(CC(O)=O)NC(=O)C(CCCN)NC(=O)CNC3=O)C(C)CC(O)=O	-7.895	21	18	35
n.s.	S1374	Doripenem Hydrate	c6	L1400-01	in 10mM DMSO	Antibiotics	Microbiology	Doripenem Hydrate (S-4661) is an ultra-broad-spectrum injectable antibiotic, used to treat complicated intra-abdominal infections and complicated urinary tract infections.	438.52	364622-82-2	36	82.09	26	59.29	http://selleckchem.com/products/Doripenem-Hydrate.html	C15H24N4O6S2.H2O	Hydrate	S-4661	O.CC(O)C1C2C(C)C(=C(N2C1=O)C(O)=O)SC3CNC(CN[S](N)(=O)=O)C3	-5.546	4	4	7
n.s.	S1379	Isotretinoin	d6	L1400-01	in 10mM DMSO	Hydroxylase	Metabolism	Isotretinoin (13-cis retinoic acid) was developed to be used as a chemotherapy medication for the treatment of brain cancer, pancreatic cancer and more.	300.44	4759-48-2	60	199.71	<1		http://selleckchem.com/products/Isotretinoin.html	C20H28O2	free base	13-cis retinoic acid	CC1=C(\C=C\C(C)=C\C=C\C(C)=C/C(O)=O)C(C)(C)CCC1	5.551	1	0	5
n.s.	S1381	Meropenem	e6	L1400-01	in 10mM DMSO	Antibiotics	Microbiology	Meropenem (SM 7338) is an ultra-broad spectrum injectable antibiotic.	383.46	96036-03-2	76	198.2	8	20.86	http://selleckchem.com/products/Meropenem.html	C17H25N3O5S	free base	SM 7338	CC(O)C1C2C(C)C(=C(N2C1=O)C(O)=O)SC3CNC(C3)C(=O)N(C)C	-4.129	3	2	5
n.s.	S1382	Mianserin HCl	f6	L1400-01	in 10mM DMSO	Histamine Receptor	Neuronal Signaling	Mianserin (Bolvidon, Norval, Tolvon,ORG GB-94 HCl,Mianserin hydrochloride) is an potent antagonist of H1 histamine receptor and 5-HT serotonin receptors, used for the treatment of depression.	300.83	21535-47-7	60	199.45	30	99.72	http://selleckchem.com/products/mianserin-hydrochloride.html	C18H20N2.HCl	Hydrochloride	Bolvidon, Norval, Tolvon,ORG GB-94 HCl,Mianserin hydrochloride	Cl.CN1CCN2C(C1)C3=C(CC4=C2C=CC=C4)C=CC=C3	4.088	0	0	0
n.s.	S1393	Pirarubicin (NSC-333054)	g6	L1400-01	in 10mM DMSO	Antineoplastic and Immunosuppressive Antibiotics,Topoisomerase	DNA Damage/DNA Repair	Pirarubicin (NSC-333054,THP) is an anthracycline antibiotic, and also a DNA/RNA synthesis inhibitor by intercalating into DNA and interacts with topoisomerase II, used as an antineoplastic agent.	627.64	72496-41-4	7	11.15	<1		http://selleckchem.com/products/Pirarubicin.html	C32H37NO12	free base	NSC-333054,THP	COC1=CC=CC2=C1C(=O)C3=C(O)C4=C(CC(O)(CC4OC5CC(N)C(OC6CCCCO6)C(C)O5)C(=O)CO)C(=C3C2=O)O	1.091	8	4	7
n.s.	S1396	Resveratrol (SRT501)	h6	L1400-01	in 10mM DMSO	AMPK,Apoptosis related,Autophagy,COX,ERK,IκB/IKK,JNK,Lipoxygenase,Mitophagy,Sirtuin,Src,STAT	Autophagy	Resveratrol (SRT501, trans-Resveratrol) has a wide spectrum of targets including cyclooxygenases(i.e. COX, IC50=1.1 μM), lipooxygenases（LOX, IC50=2.7 μM）, kinases, sirtuins and other proteins. It has anti-cancer, anti-inflammatory, blood-sugar-lowering and other beneficial cardiovascular effects. Resveratrol induces mitophagy/autophagy and autophagy-dependent apoptosis.	228.24	501-36-0	45	197.16	<1		http://selleckchem.com/products/Resveratrol.html	C14H12O3	free base	trans-Resveratrol,SRT501	OC1=CC=C(C=C1)\C=C\C2=CC(=CC(=C2)O)O	3.09	0	3	2
n.s.	S1403	Tigecycline (GAR-936)	a7	L1400-01	in 10mM DMSO	Antineoplastic and Immunosuppressive Antibiotics,Autophagy,Bacterial	Microbiology	Tigecycline (Tygacil, GAR-936, WAY-GAR-936, TBG-MINO) is bacteriostatic and is a protein synthesis inhibitor by binding to the 30S ribosomal subunit of bacteria and thereby blocking entry of Aminoacyl-tRNA into the A site of the ribosome during prokaryotic translation. Tigecycline induces autophagy by downregulating the PI3K-AKT-mTOR pathway.	585.65	220620-09-7	100	170.75	100	170.75	http://selleckchem.com/products/Tigecycline.html	C29H39N5O8	free base	Tygacil, GAR-936, WAY-GAR-936, TBG-MINO	CN(C)C1C2CC3CC4=C(C(=C(NC(=O)CNC(C)(C)C)C=C4N(C)C)O)C(=O)C3=C(O)C2(O)C(=O)C(=C1O)C(N)=O	-0.381	4	6	7
n.s.	S1408	Linezolid (PNU-100766)	b7	L1400-01	in 10mM DMSO	Antibiotics	Microbiology	Linezolid (Zyvoxid, Zyvoxam,PNU-100766) is a synthetic antibiotic used for the treatment of serious infections.	337.35	165800-03-3	67	198.61	<1		http://selleckchem.com/products/Linezolid(Zyvox).html	C16H20FN3O4	free base	Zyvoxid, Zyvoxam,PNU-100766	CC(=O)NCC1CN(C(=O)O1)C2=CC=C(N3CCOCC3)C(=C2)F	0.894	4	1	4
n.s.	S1499	Cefaclor	c7	L1400-01	in 10mM DMSO	Antibiotics	Microbiology	Cefaclor (Cefachlor, Cefaclorum) is a cephalosporin antibiotic.	385.82	70356-03-5	11	28.51	<1		http://selleckchem.com/products/Cefaclor-(Ceclor).html	C15H14ClN3O4S.H2O	monohydrate	Cefachlor, Cefaclorum	O.NC(C(=O)NC1C2SCC(=C(N2C1=O)C(O)=O)Cl)C3=CC=CC=C3	-2.54	3	2	4
n.s.	S1504	Dyphylline	d7	L1400-01	in 10mM DMSO	PDE	Metabolism	Dyphylline (Diprophylline) is a xanthine derivative with bronchodilator and vasodilator effects.	254.24	479-18-5	51	200.6	51	200.6	http://selleckchem.com/products/Dyphylline(Dilor).html	C10H14N4O4	free base	Diprophylline	CN1C(=O)N(C)C2=C([N](CC(O)CO)C=N2)C1=O	-1.151	3	2	3
n.s.	S1505	Aztreonam	e7	L1400-01	in 10mM DMSO	Antibiotics,Bacterial	Microbiology	Aztreonam (SQ 26776) is a synthetic monocyclic beta-lactam antibiotic, used to treat Gram-negative aerobic bacteria infection.	435.43	78110-38-0	87	199.8	11	25.26	http://selleckchem.com/products/Aztreonam(Azactam).html	C13H17N5O8S2	free base	SQ 26776	CC1C(NC(=O)\C(=N/OC(C)(C)C(O)=O)C2=CSC(=N2)N)C(=O)N1[S](O)(=O)=O	-1.035	6	2	7
n.s.	S1508	Alprostadil	f7	L1400-01	in 10mM DMSO	PGES	Endocrinology & Hormones	Alprostadil (Prostaglandin-E1, PGE1, Edex, Muse, Liprostin) is used as a drug in the treatment of erectile dysfunction and has vasodilatory properties. It is a Prostaglandin Analog and Prostaglandin E1 Agonist.	354.48	745-65-3	71	200.29	<1		http://selleckchem.com/products/Alprostadil(Caverject).html	C20H34O5	free base	Prostaglandin-E1, PGE1, Edex, Muse, Liprostin	CCCCCC(O)/C=C/C1C(O)CC(=O)C1CCCCCCC(O)=O	3.644	2	2	13
n.s.	S1511	Lactulose	g7	L1400-01	in 10mM DMSO	Others	Others	Lactulose, a disaccharide composed of galactose and fructose, is a stimulator of health-promoting bacterium growth in the gastrointestinal tract, used to treat chronic constipation and hepatic encephalopathy.	342.3	4618-18-2	68	198.66	68	198.66	http://selleckchem.com/products/Lactulose(Enulose).html	C12H22O11	free base	N/A	OCC(O)C(OC1OC(CO)C(O)C(O)C1O)C(O)C(=O)CO	-4.621	3	8	8
n.s.	S1514	Cyclosporine	h7	L1400-01	in 10mM DMSO	Immunology & Inflammation related,phosphatase	Metabolism	Cyclosporine is a calcineurin phosphatase pathway inhibitor, used as an immunosuppressant drug to prevent rejection in organ transplantation.	1202.61	79217-60-0	100	83.15	<1		http://selleckchem.com/products/Cyclosporine.html	C62H111N11O12	free base	Neoral	CCC1NC(=O)C(C(O)C(C)C\C=C\C)N(C)C(=O)C(C(C)C)N(C)C(=O)C(CC(C)C)N(C)C(=O)C(CC(C)C)N(C)C(=O)C(C)NC(=O)C(C)NC(=O)C(CC(C)C)N(C)C(=O)C(NC(=O)C(CC(C)C)N(C)C(=O)CN(C)C1=O)C(C)C	4.333	11	5	15
n.s.	S1517	Natamycin	a8	L1400-01	in 10mM DMSO	Fungal	Microbiology	Natamycin (Pimaricin), a natural and versatile anti-fungal agent during fermentation by the bacterium Streptomyces natalensis, commonly found in soil; with little to no flavour interference	665.73	7681-93-8	7	10.51	<1		http://selleckchem.com/products/Natamycin(Pimaricin).html	C33H47NO13	free base	Pimaricin	CC1C/C=C/C=C/C=C/C=C/C(CC2OC(O)(CC(O)CC3OC3/C=C/C(=O)O1)CC(O)C2C(O)=O)OC4OC(C)C(O)C(N)C4O	-2.824	7	5	3
n.s.	S1591	Bestatin (NK421)	b8	L1400-01	in 10mM DMSO	Immunology & Inflammation related	Immunology & Inflammation	Bestatin (Ubenimex,NK421) is a potent aminopeptidase-B and leukotriene (LT) A4 hydrolase inhibitor, used in the treatment of acute myelocytic leukemia.	308.37	58970-76-6	4	12.97	<1		http://www.selleck.cn/products/Ubenimex(Bestatin).html	C16H24N2O4	Free Base	Ubenimex,NK421	CC(C)CC(NC(=O)C(O)C(N)CC1=CC=CC=C1)C(O)=O	-1.34	2	3	8
n.s.	S1601	Reserpine	c8	L1400-01	in 10mM DMSO	VMAT	Transmembrane Transporters	Reserpine is an inhibitor of multidrug efflux pumps, used as an antipsychotic and antihypertensive drug. Reserpine is an inhibitor of the vesicular monoamine transporter 2 (VMAT2).	608.68	50-55-5	13	21.36	<1		http://selleckchem.com/products/Reserpine.html	C33H40N2O9	free base	N/A	COC1C(CC2CN3CCC4=C([NH]C5=C4C=CC(=C5)OC)C3CC2C1C(=O)OC)OC(=O)C6=CC(=C(OC)C(=C6)OC)OC	4.242	9	1	10
n.s.	S1605	Cefdinir	d8	L1400-01	in 10mM DMSO	Antibiotics,Bacterial	Microbiology	Cefdinir (FK 482, PD 134393, CI-983) is an oral cephalosporin antibiotic, used to treat bacterial infections in many different parts of the body.	395.41	91832-40-5	79	199.79	<1		http://selleckchem.com/products/Cefdinir(Omnicef).html	C14H13N5O5S2	free base	FK 482, PD 134393, CI-983	NC1=NC(=CS1)C(=N/O)/C(=O)NC2C3SCC(=C(N3C2=O)C(O)=O)C=C	-0.172	5	2	5
n.s.	S1606	Clotrimazole	e8	L1400-01	in 10mM DMSO	Antineoplastic and Immunosuppressive Antibiotics,Fungal	Microbiology	Clotrimazole (BAY b 5097, FB 5097) alters the permeability of the fungal cell wall by inhibiting the biosynthesis of ergosterol, used in the treatment of fungal infections.	344.84	23593-75-1	11	31.9	<1		http://selleckchem.com/products/Clotrimazole(Canesten).html	C22H17ClN2	free base	BAY b 5097, FB 5097	ClC1=C(C=CC=C1)C([N]2C=CN=C2)(C3=CC=CC=C3)C4=CC=CC=C4	5.222	1	0	4
n.s.	S1611	Cefoperazone	f8	L1400-01	in 10mM DMSO	Antibiotics	Microbiology	Cefoperazone is a cephalosporin antibiotic for inhibition of rMrp2-mediated [3H]E217βG uptake with IC50 of 199 μM.	645.67	62893-19-0	100	154.88	<1		http://selleckchem.com/products/cefoperazone-cefobid.html	C25H27N9O8S2	free base	N/A	CCN1CCN(C(=O)NC(C(=O)NC2C3SCC(=C(N3C2=O)C(O)=O)CSC4=NN=N[N]4C)C5=CC=C(O)C=C5)C(=O)C1=O	-0.792	9	3	9
n.s.	S1618	Sulfameter	g8	L1400-01	in 10mM DMSO	Bacterial	Immunology & Inflammation	Sulfameter is a long-acting sulfonamide antibacterial.	280.3	651-06-9	56	199.79	<1		http://selleckchem.com/products/Sulfameter(Bayrena).html	C11H12N4O3S	free base	N/A	COC1=CN=C(N[S](=O)(=O)C2=CC=C(N)C=C2)N=C1	0.297	5	2	4
n.s.	S1622	Prednisone (NSC-10023)	h8	L1400-01	in 10mM DMSO	Glucocorticoid Receptor,Immunology & Inflammation related	Endocrinology & Hormones	Prednisone (NSC-10023, Adasone) is a synthetic corticosteroid agent that is particularly effective as an immunosuppressant compound.	358.43	53-03-2	71	198.09	<1		http://selleckchem.com/products/Prednisone.html	C21H26O5	free base	Adasone,NSC-10023	CC12CC(=O)C3C(CCC4=CC(=O)C=CC34C)C1CCC2(O)C(=O)CO	1.217	3	1	2
n.s.	S1625	Ethinyl Estradiol	a9	L1400-01	in 10mM DMSO	Estrogen/progestogen Receptor	Endocrinology & Hormones	Ethinyl Estradiol is an orally bio-active estrogen used in almost all modern formulations of combined oral contraceptive pills.	296.4	57-63-6	59	199.06	<1		http://selleckchem.com/products/Ethinyl-Estradiol.html	C20H24O2	free base	N/A	CC12CCC3C(CCC4=CC(=CC=C34)O)C1CCC2(O)C#C	4.886	0	1	0
n.s.	S1629	Orlistat (Ro 18-0647)	b9	L1400-01	in 10mM DMSO	Apoptosis related,Fatty Acid Synthase,Lipase	Metabolism	Orlistat (Ro 18-0647, Tetrahydrolipstatin) is a general lipase inhibitor with IC50 of 122 ng/ml for PL from human duodenal juice. Orlistat treatment reduces proliferation, induces apoptosis and arrests cell cycle.	495.73	96829-58-2	99	199.71	<1		http://selleckchem.com/products/Orlistat(Alli).html	C29H53NO5	free base	Tetrahydrolipstatin,Ro 18-0647	CCCCCCCCCCCC(CC1OC(=O)C1CCCCCC)OC(=O)C(CC(C)C)NC=O	8.333	5	1	23
0.43	S1635	Erythromycin	c9	L1400-01	in 10mM DMSO	Antibiotics,Antibiotics for Mammalian Cell Culture	Microbiology	Erythromycin (E-Mycin) is a macrolide antibiotic that has an antimicrobial spectrum similar to or slightly wider than that of penicillin (IC50=1.5 μg/ml).	733.93	114-07-8	147	200.29	3	4.09	http://selleckchem.com/products/Erythromycin(E-Mycin).html	C37H67NO13	Free Base	E-Mycin	CCC1OC(=O)C(C)C(OC2CC(C)(OC)C(O)C(C)O2)C(C)C(OC3OC(C)CC(C3O)N(C)C)C(C)(O)CC(C)C(=O)C(C)C(O)C1(C)O	1.792	8	3	7
0.59	S1636	Amphotericin B	d9	L1400-01	in 10mM DMSO	Antibiotics,Antibiotics for Mammalian Cell Culture	Microbiology	Amphotericin B (AMB, NSC 527017) is an amphipathic polyene antibiotic which permeabilizes ergosterol-containing membranes.	924.08	1397-89-3	22	23.81	<1		http://selleckchem.com/products/Amphotericin-B(Abelcet).html	C47H73NO17	free base	NSC 527017	CC1OC(OC/2CC3OC(O)(CC(O)CC(O)C(O)CCC(O)CC(O)CC(=O)OC(C)C(C)C(O)C(C)\C=C\C=C\C=C\C=C\C=C\C=C\C=C2)CC(O)C3C(O)=O)C(O)C(N)C1O	-2.617	6	10	3
n.s.	S1640	Albendazole (SKF-62979)	e9	L1400-01	in 10mM DMSO	ADC Cytotoxin,Microtubule Associated	Cytoskeletal Signaling	Albendazole (SKF-62979) is a member of the benzimidazole compounds used as a drug indicated for the treatment of a variety of worm infestations.	265.33	54965-21-8	17	64.07	<1		http://selleckchem.com/products/Albendazole(Albenza).html	C12H15N3O2S	free base	SKF-62979	CCCSC1=CC=C2N=C(NC(=O)OC)[NH]C2=C1	3.065	3	2	5
n.s.	S1643	Ursodiol	f9	L1400-01	in 10mM DMSO	FXR	GPCR & G Protein	Ursodiol (Ursodeoxycholic acid, UDCA) reduces cholesterol absorption and is used to dissolve (cholesterol) gallstones. (IC50=0.22 μM)	392.57	128-13-2	79	201.24	<1		http://selleckchem.com/products/Ursodiol(Actigal).html	C24H40O4	free base	Ursodeoxycholic acid, UDCA	CC(CCC(O)=O)C1CCC2C3C(O)CC4CC(O)CCC4(C)C3CCC12C	4.014	1	2	4
n.s.	S1644	Nitrofural	g9	L1400-01	in 10mM DMSO	Anti-infection	Microbiology	Nitrofural (Nitrofurazone) is a topical anti-infective agent with an IC50 of 22.83 ± 1.2 μM. (Rat LD50 = 590 mg/kg)	198.14	59-87-0	40	201.88	<1		http://selleckchem.com/products/Nitrofurazone(ACTIN-N).html	C6H6N4O4	free base	Nitrofurazone	NC(=O)N/N=C/C1=CC=C(O1)[N+]([O-])=O	0.223	3	2	3
0.59	S1647	Adenosine	h9	L1400-01	in 10mM DMSO	Adenosine Receptor,Nucleoside Analog/Antimetabolite	GPCR & G Protein	Adenosine is a nucleoside composed of a molecule of adenine attached to a ribose sugar molecule (ribofuranose) moiety via a β-N9-glycosidic bond.	267.24	58-61-7	12	44.9	<1		http://selleckchem.com/products/Adenosine(Adenocard).html	C10H13N5O4	free base	N/A	NC1=NC=NC2=C1N=C[N]2C3OC(CO)C(O)C3O	-1.881	4	4	2
n.s.	S1651	Telbivudine	a10	L1400-01	in 10mM DMSO	Reverse Transcriptase	Microbiology	Telbivudine(NV 02B) is a potent, and selective HBV reverse transcriptase inhibitor, used to treat HBV infection.	242.23	3424-98-4	48	198.16	48	198.16	http://selleckchem.com/products/Telbivudine(Sebivo).html	C10H14N2O5	free base	NV 02B	CC1=CN(C2CC(O)C(CO)O2)C(=O)NC1=O	-1.238	3	3	2
n.s.	S1652	Monobenzone	b10	L1400-01	in 10mM DMSO	Tyrosinase	Proteases	Monobenzone(Benoquin) is a compound used as a topical agent for medical depigmentation. It can specifically block tyrosinase.	200.23	103-16-2	40	199.77	<1		http://selleckchem.com/products/Monobenzone(Benoquin).html	C13H12O2	free base	Benoquin	OC1=CC=C(OCC2=CC=CC=C2)C=C1	3.155	1	1	3
n.s.	S1653	Tretinoin (NSC 122758)	c10	L1400-01	in 10mM DMSO	Retinoid Receptor	Metabolism	Tretinoin (Retinoic acid, All-trans Retinoic Acid, ATRA, Vitamin A acid, Vesanoid, Airol, Renova, Atralin, Retin-A, Avita, Stieva-A,NSC 122758), which is a ligand for both the retinoic acid receptor (RAR) and the retinoid X receptor (RXR), can induce granulocytic differentiation and apoptosis in acute promyelocytic leukemia (APL) cells.	300.4	302-79-4	60	199.73	<1		http://selleckchem.com/products/Tretinoin(Aberela).html	C20H28O2	free base	Retinoic acid, All-trans Retinoic Acid, ATRA, Vitamin A acid, Vesanoid, Airol, Renova, Atralin, Retin-A, Avita, Stieva-A,NSC 122758	CC1=C(\C=C\C(C)=C\C=C\C(C)=C\C(O)=O)C(C)(C)CCC1	5.551	1	0	5
n.s.	S1665	Estrone	d10	L1400-01	in 10mM DMSO	Estrogen/progestogen Receptor	Endocrinology & Hormones	Estrone is an estrogenic hormone.	270.37	53-16-7	54	199.73	<1		http://selleckchem.com/products/Estrone.html	C18H22O2	free base	N/A	CC12CCC3C(CCC4=CC(=CC=C34)O)C1CCC2=O	3.938	1	1	0
n.s.	S1666	Flucytosine	e10	L1400-01	in 10mM DMSO	Fungal	Microbiology	Flucytosine (5-Fluorocytosine, 5-FC, NSC 103805, Ro 2-9915) is an antifungal drug with IC50 of 0.93 μM in C. albicans.	129.09	2022-85-7	8	61.97	5	38.73	http://selleckchem.com/products/Flucytosine(Ancobon).html	C4H4FN3O	free base	5-Fluorocytosine, 5-FC, NSC 103805, Ro 2-9915	NC1=NC(=O)NC=C1F	-1.048	2	2	0
n.s.	S1669	Loteprednol etabonate	f10	L1400-01	in 10mM DMSO	Glucocorticoid Receptor	Endocrinology & Hormones	Loteprednol etabonate is a potent glucocorticoid receptor agonist, used in treatment of inflammation of the eye due to allergies.	466.95	82034-46-6	93	199.16	<1		http://selleckchem.com/products/Loteprednol-etabonate.html	C24H31ClO7	free base	N/A	CCOC(=O)OC1(CCC2C3CCC4=CC(=O)C=CC4(C)C3C(O)CC12C)C(=O)OCCl	3.865	6	1	7
n.s.	S1673	Aminophylline	g10	L1400-01	in 10mM DMSO	PDE	Metabolism	Aminophylline (Phyllocontin) is a competitive nonselective phosphodiesterase inhibitor with an IC50 of 0.12 mM and also a nonselective adenosine receptor antagonist.	420.43	317-34-0	53	126.06	84	199.8	http://selleckchem.com/products/Aminophylline(Truphylline).html	C16H24N10O4	Ethylenediamine	Phyllocontin	CN1C(=O)N(C)C2=C([NH]C=N2)C1=O.CN3C(=O)N(C)C4=C([NH]C=N4)C3=O.NCCN	-2.089	6	4	1
0.33	S1677	Chloramphenicol	h10	L1400-01	in 10mM DMSO	Antibiotics for Plant Cell Culture,Bacterial,Selection Antibiotics for Transfected Cell	Microbiology	Chloramphenicol (Chloromycetin) is a bacteriostatic by inhibiting protein synthesis.	323.13	56-75-7	65	201.16	<1		http://selleckchem.com/products/Chloramphenicol(Chloromycetin).html	C11H12Cl2N2O5	free base	Chloromycetin	OCC(NC(=O)C(Cl)Cl)C(O)C1=CC=C(C=C1)[N+]([O-])=O	1.025	1	3	6
n.s.	S1681	Mesalamine (5-ASA)	a11	L1400-01	in 10mM DMSO	Immunology & Inflammation related,IκB/IKK	NF-κB	Mesalamine (5-Aminosalicylic acid, 5-ASA, Mesalazine, Apriso, Asacol, Pentasa, Canasa) is a specific inhibitor of TNFα-induced IKK activity, used to treat inflammatory bowel disease.	153.14	89-57-6	31	202.43	<1		http://selleckchem.com/products/Mesalamine(Lialda).html	C7H7NO3	free base	5-Aminosalicylic acid, 5-ASA, Mesalazine, Apriso, Asacol, Pentasa, Canasa	NC1=CC=C(O)C(=C1)C(O)=O	0.471	1	2	1
n.s.	S1685	Sulfanilamide	b11	L1400-01	in 10mM DMSO	Bacterial	Microbiology	Sulfanilamide (Sulphanilamide) is a competitive inhibitor for bacterial enzyme dihydropteroate synthetase with IC50 of 320 μM.	172.2	63-74-1	34	197.44	<1		http://selleckchem.com/products/Sulfanilamide.html	C6H8N2O2S	free base	N/A	NC1=CC=C(C=C1)[S](N)(=O)=O	-0.212	2	2	1
n.s.	S1688	Betamethasone Dipropionate	c11	L1400-01	in 10mM DMSO	Glucocorticoid Receptor	Endocrinology & Hormones	Betamethasone Dipropionate (SCH 11460) is a glucocorticoid steroid with anti-inflammatory and immunosuppressive abilities.	504.59	5593-20-4	100	198.18	<1		http://selleckchem.com/products/Betamethasone-Dipropionate(Diprolene).html	C28H37FO7	Free Base	SCH 11460	CCC(=O)OCC(=O)C1(OC(=O)CC)C(C)CC2C3CCC4=CC(=O)C=CC4(C)C3(F)C(O)CC12C	3.8	6	1	8
n.s.	S1696	Hydrocortisone (NSC 10483)	d11	L1400-01	in 10mM DMSO	Glucocorticoid Receptor	Endocrinology & Hormones	Hydrocortisone (NSC 10483, Cortisol) is a steroid hormone or glucocorticoid produced by the adrenal gland.	362.46	50-23-7	73	201.4	<1		http://selleckchem.com/products/Hydrocortisone.html	C21H30O5	free base	Cortisol	CC12CCC(=O)C=C1CCC3C4CCC(O)(C(=O)CO)C4(C)CC(O)C23	1.283	2	2	2
n.s.	S1705	Progesterone (NSC 9704)	e11	L1400-01	in 10mM DMSO	Estrogen/progestogen Receptor	Endocrinology & Hormones	Progesterone (NSC 9704, NSC 64377, Pregn-4-ene-3,20-dione) is an endogenous steroid hormone involved in the menstrual cycle, pregnancy, and embryogenesis of humans and other species. A potent agonist of the nuclear progesterone receptor (nPR) with Kd of 1 nM; An agonist of the membrane progesterone receptors(mPRs); An antagonist of the σ1 receptor.	314.46	57-83-0	22	69.96	<1		http://selleckchem.com/products/Progesterone(Prometrium).html	C21H30O2	free base	NSC 64377, Pregn-4-ene-3,20-dione,NSC 9704	CC(=O)C1CCC2C3CCC4=CC(=O)CCC4(C)C3CCC12C	3.86	2	0	1
n.s.	S1709	Estradiol	f11	L1400-01	in 10mM DMSO	Estrogen/progestogen Receptor,Interleukins	Endocrinology & Hormones	Estradiol (17β-estradiol, β-Estradiol, E2, 17β-Oestradiol) is a human sex hormone and steroid, and the primary female sex hormone. Estradiol upregulates IL-6 expression through the estrogen receptor β (ERβ) pathway.	272.38	50-28-2	54	198.25	<1		http://selleckchem.com/products/Estradiol.html	C18H24O2	free base	17β-estradiol, β-Estradiol, E2, 17β-Oestradiol	CC12CCC3C(CCC4=C3C=CC(=C4)O)C1CCC2O	3.838	0	2	0
n.s.	S1727	Levonorgestrel	g11	L1400-01	in 10mM DMSO	Estrogen/progestogen Receptor	Endocrinology & Hormones	Levonorgestrel (D-Norgestrel) is a female hormone that prevents ovulation.	312.45	797-63-7	45	144.02	<1		http://selleckchem.com/products/Levonorgestrel(Levonelle).html	C21H28O2	free base	D-Norgestrel	CCC12CCC3C(CCC4=CC(=O)CCC34)C1CCC2(O)C#C	4.771	1	0	1
n.s.	S1737	Prednisolone (NSC-9900)	h11	L1400-01	in 10mM DMSO	Glucocorticoid Receptor,Immunology & Inflammation related	Endocrinology & Hormones	Prednisolone (NSC-9900) is a synthetic glucocorticoid with anti-inflammatory and immunomodulating properties.	360.44	50-24-8	72	199.76	<1		http://selleckchem.com/products/Prednisolone(Hydroretrocortine).html	C21H28O5	Free Base	NSC-9900	CC12CC(O)C3C(CCC4=CC(=O)C=CC34C)C1CCC2(O)C(=O)CO	1.26	2	2	2
n.s.	S1740	Guaifenesin	a2	L1400-02	in 10mM DMSO	Others	Others	Guaifenesin is an expectorant used to relieve chest congestion.	198.22	93-14-1	40	201.8	25	126.12	http://selleckchem.com/products/Guaifenesin(Guaiphenesin).html	C10H14O4	free base	N/A	COC1=C(OCC(O)CO)C=CC=C1	0.747	2	2	5
n.s.	S1741	Rifabutin (LM427)	b2	L1400-02	in 10mM DMSO	Antibiotics,Antineoplastic and Immunosuppressive Antibiotics,Bacterial	Microbiology	Rifabutin (LM427, Ansamycin) is a semisynthetic ansamycin antibiotic, used in the treatment of Mycobacterium avium intracellulare (MAI) and tuberculosis.	847	72559-06-9	60	70.84	<1		http://selleckchem.com/products/Rifabutin(Mycobutin).html	C46H62N4O11	free base	LM427, Ansamycin	COC1\C=C\OC2(C)OC3=C(C2=O)C4=C(C(=C3C)O)C(=O)C(=C5NC6(CCN(CC6)CC(C)C)N=C45)NC(=O)/C(=C/C=C/C(C)C(O)C(C)C(O)C(C)C(OC(C)=O)C1C)C	3.931	9	5	5
2.13	S1744	Nicotinic Acid	c2	L1400-02	in 10mM DMSO	Vitamin	Metabolism	Nicotinic Acid is a water-soluble vitamin belonging to the vitamin B family.	123.11	59-67-6	25	203.07	2	16.25	http://selleckchem.com/products/Niacin(Nicotinic-acid).html	C6H5NO2	free base	N/A	OC(=O)C1=CC=CN=C1	0.309	2	0	1
n.s.	S1760	Rifapentine	d2	L1400-02	in 10mM DMSO	DNA/RNA Synthesis	DNA Damage/DNA Repair	Rifapentine (MDL473) is an antibiotic, which inhibits DNA-dependent RNA polymerase activity, used to treat tuberculosis.	877.03	61379-65-5	100	114.02	<1		http://selleckchem.com/products/Rifapentine(Priftin).html	C47H64N4O12	free base	MDL473	COC1\C=C\OC2(C)OC3=C(C2=O)C4=C(O)C(=C(NC(=O)\C(=C\C=C\C(C)C(O)C(C)C(O)C(C)C(OC(C)=O)C1C)C)C(=C4C(=C3C)O)O)\C=N\N5CCN(CC5)C6CCCC6	4.664	8	6	6
n.s.	S1764	Rifampin (NSC-113926)	e2	L1400-02	in 10mM DMSO	Antibiotics for Plant Cell Culture,Antineoplastic and Immunosuppressive Antibiotics,DNA/RNA Synthesis,Selection Antibiotics for Transfected Cell	DNA Damage/DNA Repair	Rifampin (NSC-113926, Rimactane, Rifampicin) is a DNA-dependent RNA polymerase inhibitor, used to treat a number of bacterial infections.	822.94	13292-46-1	100	121.52	<1		http://selleckchem.com/products/Rifampin(Rifadin).html	C43H58N4O12	free base	Rimactane, Rifampicin,NSC-113926	COC1\C=C\OC2(C)OC3=C(C2=O)C4=C(O)C(=C(NC(=O)\C(=C\C=C\C(C)C(O)C(C)C(O)C(C)C(OC(C)=O)C1C)C)C(=C4C(=C3C)O)O)\C=N\N5CCN(C)CC5	3.262	8	6	5
n.s.	S1768	Cefditoren Pivoxil	f2	L1400-02	in 10mM DMSO	Antibiotics,Bacterial	Microbiology	Cefditoren Pivoxil (ME-1207) is a broad-spectrum antibiotic against Gram-negative and Gram-positive bacteria.	620.72	117467-28-4	100	161.1	<1		http://selleckchem.com/products/Cefditoren-pivoxil.html	C25H28N6O7S3	free base	ME-1207	CO\N=C(/C(=O)NC1C2SCC(=C(N2C1=O)C(=O)OCOC(=O)C(C)(C)C)\C=C/C3=C(C)N=CS3)C4=CSC(=N4)N	1.926	10	2	12
n.s.	S1770	Sulfadiazine	g2	L1400-02	in 10mM DMSO	Antibiotics	Microbiology	Sulfadiazine is a sulfonamide antibiotic.	250.28	68-35-9	50	199.78	<1		http://selleckchem.com/products/Sulfadiazine.html	C10H10N4O2S	free base	N/A	NC1=CC=C(C=C1)[S](=O)(=O)NC2=NC=CC=N2	0.313	4	2	3
n.s.	S1773	Oxytetracycline (Terramycin)	h2	L1400-02	in 10mM DMSO	Antibiotics,Bacterial,Selection Antibiotics for Transfected Cell	Others	Oxytetracycline(Terramycin) is a broad-spectrum tetracycline antibiotic, used to treat infections with bacteria.	460.43	79-57-2	92	199.81	<1		http://selleckchem.com/products/Oxytetracycline(Terramycin).html	C22H24N2O9	free base	Terramycin	CN(C)C1C2C(O)C3C(=C(O)C4=C(C=CC=C4O)C3(C)O)C(=O)C2(O)C(=O)C(=C1O)C(N)=O	-1.904	3	5	2
n.s.	S1774	Thioguanine (NSC 752)	a3	L1400-02	in 10mM DMSO	DNA Methyltransferase	Epigenetics	Thioguanine (NSC 752, 6-Thioguanine, 2-Amino-6-purinethiol), a purine antimetabolite, inhibits DNMT1 activity through ubiquitin-targeted degradation, used in the treatment of acute lymphoblastic leukemia, autoimmune disorders (e.g., Crohn's disease, rheumatoid arthritis) and organ transplant recipients.	167.19	154-42-7	9	53.83	<1		http://selleckchem.com/products/Thioguanine.html	C5H5N5S	free base	NSC 752,6-Thioguanine, 2-Amino-6-purinethiol	NC1=NC(=S)C2=C(N1)N=C[NH]2	0.236	2	3	0
n.s.	S1777	Ethionamide	b3	L1400-02	in 10mM DMSO	Antibiotics	Microbiology	Ethionamide (Bayer 5312) is an antibiotic used in the treatment of tuberculosis.	166.24	536-33-4	33	198.51	<1		http://selleckchem.com/products/Ethionamide.html	C8H10N2S	free base	Bayer 5312	CCC1=NC=CC(=C1)C(N)=S	1.498	1	1	2
n.s.	S1784	Vidarabine	c3	L1400-02	in 10mM DMSO	DNA/RNA Synthesis	DNA Damage/DNA Repair	Vidarabine is an antiviral drug by interfering with the synthesis of viral DNA, used to treat herpes simplex and varicella zoster viruses.	267.24	5536-17-4	53	198.32	3	11.23	http://selleckchem.com/products/Vidarabine(Vira-A).html	C10H13N5O4	free base	N/A	NC1=C2N=C[N](C3OC(CO)C(O)C3O)C2=NC=N1	-1.881	4	4	2
n.s.	S1790	Rifaximin	d3	L1400-02	in 10mM DMSO	DNA/RNA Synthesis	DNA Damage/DNA Repair	Rifaximin is a RNA synthesis inhibitor by binding the β subunit of the bacterial DNA-dependent RNA polymerase, used to treat traveler's diarrhea caused by certain bacteria.	785.88	80621-81-4	47	59.81	<1		http://selleckchem.com/products/Rifaximin(Xifaxan).html	C43H51N3O11	free base	N/A	COC1\C=C\OC2(C)OC3=C(C2=O)C4=C(C(=C3C)O)C(=C(NC(=O)\C(=C/C=C/C(C)C(O)C(C)C(O)C(C)C(OC(C)=O)C1C)C)C5=C4N=C6C=C(C)C=C[N]56)O	4.805	8	5	3
n.s.	S1791	Bacitracin Zinc	e3	L1400-02	in 10mM DMSO	Antibiotics,Bacterial	Microbiology	Bacitracin(Zinc Bacitracin) is an antibiotic that interferes with the dephosphorylation of C55-isoprenyl pyrophosphate, a membrane carrier molecule that transports the building-blocks of the peptidoglycan bacterial cell wall outside of the inner membrane. It inhibits cleavage of Tyr from Met-enkephalin with IC50 of 10 μM.	1486.07	1405-89-6	100	67.29	<1		http://www.selleck.cn/products/bacitracin-zinc.html	C66H101N17O16SZn	Free Base	Zinc Bacitracin	[Zn++].CCC(C)C(N)C1=NCC(S1)C(=O)NC(CC(C)C)C(=O)NC(CCC([O-])=O)C(=O)NC(C(C)CC)C(=O)NC2CCCCNC(=O)C(CC(N)=O)NC(=O)C(CC([O-])=O)NC(=O)C(CC3=C[NH]C=N3)NC(=O)C(CC4=CC=CC=C4)NC(=O)C(NC(=O)C(CCCN)NC2=O)C(C)CC	-3.993	14	15	31
n.s.	S1792	Simvastatin (MK 733)	f3	L1400-02	in 10mM DMSO	Apoptosis related,Autophagy,Ferroptosis,HMG-CoA Reductase,Mitophagy	Metabolism	Simvastatin (MK-0733, MK 733) is a competitive inhibitor of HMG-CoA reductase with Ki of 0.1-0.2 nM in cell-free assays. Simvastatin induces ferroptosis, mitophagy, autophagy and apoptosis.	418.57	79902-63-9	83	198.29	<1		http://selleckchem.com/products/Simvastatin(Zocor).html	C25H38O5	free base	MK-0733, MK 733	CCC(C)(C)C(=O)OC1CC(C)C=C2C=CC(C)C(CCC3CC(O)CC(=O)O3)C12	4.634	4	1	7
n.s.	S1805	Acetylcholine Chloride	g3	L1400-02	in 10mM DMSO	AChR	Neuronal Signaling	The chemical compound Acetylcholine Chloride(ACh chloride) is a neurotransmitter in both the peripheral nervous system (PNS) and central nervous system (CNS) in many organisms including humans.	181.66	60-31-1	36	198.17	36	198.17	http://www.selleck.cn/products/Acetylcholine-chloride.html	C7H16NO2.Cl	Chloride	ACh chloride	[Cl-].CC(=O)OCC[N+](C)(C)C	-3.869	2	0	4
n.s.	S1807	Aciclovir (BW 248U)	h3	L1400-02	in 10mM DMSO	Antiviral,Apoptosis related,DNA/RNA Synthesis,Nucleoside Analog/Antimetabolite	Microbiology	Acyclovir (Acyclovir, Acycloguanosine, Zovirax, ACV, NSC 645011,BW 248U) is a synthetic nucleoside analogue active against herpesviruses. Acyclovir induces cell cycle perturbation and apoptosis in Jurkat leukemia cells.	225.2	59277-89-3	45	199.82	<1		http://selleckchem.com/products/Acyclovir(Aciclovir).html	C8H11N5O3	free base	Acyclovir, Acycloguanosine, Zovirax, ACV, NSC 645011,BW 248U	NC1=NC2=C(N=C[N]2COCCO)C(=O)N1	-1.423	4	3	4
n.s.	S1835	Azithromycin (CP-62993)	a4	L1400-02	in 10mM DMSO	Antibiotics,Antibiotics for Mammalian Cell Culture,Autophagy,Bacterial,COVID-19	Autophagy	Azithromycin (CP-62993, XZ-450) is an antibiotic by inhibiting protein synthesis, used for the treatment of bacterial infections.	748.98	83905-01-5	100	133.51	<1		http://selleckchem.com/products/azithromycin-zithromax.html	C38H72N2O12	Free Base	XZ-450,CP-62993	CCC1OC(=O)C(C)C(OC2CC(C)(OC)C(O)C(C)O2)C(C)C(OC3OC(C)CC(C3O)N(C)C)C(C)(O)CC(C)CN(C)C(C)C(O)C1(C)O	2.078	7	3	7
n.s.	S1843	Chenodeoxycholic Acid	b4	L1400-02	in 10mM DMSO	FXR	Metabolism	Chenodeoxycholic Acid (Chenodiol, Chenodesoxycholic acid, Chenocholic acid,CDCA) is a naturally occurring human bile acid, and inhibits production of cholesterol in the liver and absorption in the intestines. Chenodeoxycholic Acid is a hydrophobic primary bile acid that activates nuclear receptors (FXR) involved in cholesterol metabolism.	392.57	474-25-9	79	201.24	<1		http://selleckchem.com/products/Chenodeoxycholic-acid.html	C24H40O4	free base	Chenodiol, Chenodesoxycholic acid, Chenocholic acid,CDCA	CC(CCC(O)=O)C1CCC2C3C(O)CC4CC(O)CCC4(C)C3CCC12C	4.014	1	2	4
0.61	S1848	Curcumin	c4	L1400-02	in 10mM DMSO	Apoptosis related,Autophagy,Epigenetic Reader Domain,Ferroptosis,HCV,HDAC,Histone Acetyltransferase,HIV,Influenza Virus,NF-κB,Nrf2	Epigenetics	Curcumin (Diferuloylmethane, Natural Yellow 3, Turmeric yellow) is the principal curcuminoid of the popular Indian spice turmeric, which is a member of the ginger family (Zingiberaceae). It is an inhibitor of p300 histone acetylatransferase（IC50~25 μM）and Histone deacetylase (HDAC); activates Nrf2 pathway and supresses the activation of NF-κB. Curcumin induces mitophagy, autophagy, apoptosis, and…	368.38	458-37-7	73	198.16	<1		http://selleckchem.com/products/Curcumin.html	C21H20O6	free base	Diferuloylmethane, Natural Yellow 3, Turmeric yellow	COC1=CC(=CC=C1O)/C=C/C(O)=C/C(=O)/C=C/C2=CC(=C(O)C=C2)OC	3.573	3	3	7
n.s.	S1849	Daidzein	d4	L1400-02	in 10mM DMSO	PPAR	Metabolism	Daidzein is a natural isoflavone phytoestrogen found in Leguminosae, used as a component of foods and dietary supplements. Daidzein is a soy isoflavone, which acts as a PPAR activator.	254.24	486-66-8	51	200.6	<1		http://selleckchem.com/products/Daidzein.html	C15H10O4	free base	N/A	OC1=CC=C(C=C1)C2=COC3=CC(=CC=C3C2=O)O	2.382	2	2	1
n.s.	S1866	Diphenhydramine HCl	e4	L1400-02	in 10mM DMSO	Histamine Receptor	Neuronal Signaling	Diphenhydramine HCl is a first-generation histamine H1 receptor antagonist, used in various allergic conditions such as rhinitis, urticaria and conjunctivitis.	291.82	147-24-0	58	198.75	58	198.75	http://selleckchem.com/products/Diphenhydramine-hydrochloride(Benadryl).html	C17H21NO.HCl	Hydrochloride	N/A	Cl.CN(C)CCOC(C1=CC=CC=C1)C2=CC=CC=C2	3.766	1	0	6
n.s.	S1876	Valaciclovir HCl	f4	L1400-02	in 10mM DMSO	CMV	Microbiology	Valaciclovir HCl, an aciclovir prodrug, inhibits activity of virus DNA polymerase, used to treat infections caused by herpes simplex virus (HSV) and varicella zoster virus, and for prophylaxis against cytomegalovirus (CMV).	360.8	124832-27-5	14	38.8	72	199.56	http://selleckchem.com/products/valaciclovir-hcl.html	C13H20N6O4.HCl	Hydrochloride	N/A	Cl.CC(C)C(N)C(=O)OCCOC[N]1C=NC2=C1N=C(N)NC2=O	-0.296	6	3	8
n.s.	S1899	Nicotinamide (NSC 13128)	g4	L1400-02	in 10mM DMSO	Sirtuin	DNA Damage/DNA Repair	Nicotinamide (Niacinamide, Vitamin PP, Nicotinic acid amide, Vitamin B3, NSC 27452,NSC 13128), a water-soluble vitamin, is an active component of coenzymes NAD and NADP, and also act as an inhibitor of sirtuins.	122.12	98-92-0	24	196.53	24	196.53	http://selleckchem.com/products/Nicotinamide(Niacinamide).html	C6H6N2O	free base	Niacinamide, Vitamin PP, Nicotinic acid amide, Vitamin B3, NSC 27452,NSC 13128	NC(=O)C1=CC=CN=C1	-0.319	2	1	1
n.s.	S1902	Vitamin B12	h4	L1400-02	in 10mM DMSO	Vitamin	Metabolism	Vitamin B12 (Cobalamin, Cyanocobalamin) is a water soluble vitamin with a key role in the normal functioning of the brain and nervous system, and for the formation of blood.	1355.37	68-19-9	75	55.34	6	4.43	http://selleckchem.com/products/Vitamin-B12.html	C63H88CoN14O14P	free base	Cobalamin, Cyanocobalamin	CC(CNC(=O)CCC1(C)C(CC(N)=O)C2N=C1/C(=C/3N=C(/C=C/4N=C(/C(=C/5[N-]C2(C)C(C)(CC(N)=O)C5CCC(N)=O)C)C(C)(CC(N)=O)C4CCC(N)=O)C(C)(C)C3CCC(N)=O)C)O[P]([O-])(=O)OC6C(O)C(OC6CO)[N]7C=NC8=C7C=C(C)C(=C8)C.[Co++]C#N	-1.129	14	9	26
n.s.	S1907	Metronidazole	a5	L1400-02	in 10mM DMSO	Antineoplastic and Immunosuppressive Antibiotics,DNA/RNA Synthesis	DNA Damage/DNA Repair	Metronidazole, a synthetic antibacterial and antiprotozoal agent of the nitroimidazole class, is used against protozoa.	171.15	443-48-1	34	198.66	<1		http://selleckchem.com/products/Metronidazole(Flagyl).html	C6H9N3O3	free base	N/A	CC1=NC=C([N]1CCO)[N+]([O-])=O	-0.337	1	1	3
n.s.	S1914	Pregnenolone	b5	L1400-02	in 10mM DMSO	Estrogen/progestogen Receptor	Endocrinology & Hormones	Pregnenolone(3β-Hydroxy-5-pregnen-20-one) is an endogenous steroid hormone, used in the treatment of fatigue, Alzheimer’s disease, trauma and injuries.	316.48	145-13-1	22	69.51	<1		http://selleckchem.com/products/pregnenolone.html	C21H32O2	free base	3β-Hydroxy-5-pregnen-20-one	CC(=O)C1CCC2C3CC=C4CC(O)CCC4(C)C3CCC12C	3.624	1	1	1
n.s.	S1915	Sulfamethoxazole	c5	L1400-02	in 10mM DMSO	Antibiotics,Bacterial	Microbiology	Sulfamethoxazole(Ro 4-2130) is a sulfonamide bacteriostatic antibiotic with an IC50 of 2.7 μM.	253.28	723-46-6	51	201.36	<1		http://selleckchem.com/products/Sulfamethoxazole.html	C10H11N3O3S	free base	Ro 4-2130	CC1=CC(=NO1)N[S](=O)(=O)C2=CC=C(N)C=C2	0.709	4	2	3
n.s.	S1916	Sulfisoxazole	d5	L1400-02	in 10mM DMSO	Bacterial	Microbiology	Sulfisoxazole (NU-445) is a sulfonamide antibacterial with an oxazole substituent.	267.3	127-69-5	53	198.28	<1		http://selleckchem.com/products/Sulfisoxazole.html	C11H13N3O3S	free base	NU-445	CC1=NOC(=C1C)N[S](=O)(=O)C2=CC=C(N)C=C2	0.918	4	2	3
n.s.	S1934	Nystatin (Fungicidin)	e5	L1400-02	in 10mM DMSO	Antibiotics for Mammalian Cell Culture,Fungal	Microbiology	Nystatin(Fungicidin), which belongs to the polyene group of antimycotics, is frequently used as a topical agent in the treatment of oro-pharyngeal candidosis.	1056.24	62997-67-5	19	17.99	<1		http://selleckchem.com/products/Nystatin(Mycostatin).html	C53H85NO20	free base	Fungicidin	CC1OC(=O)CC(O)CC(O)CC(O)CCC(O)C(O)CC2(O)CC(O)C(C(CC(OC3OC(C)C(O)C(N)C3O)/C=C/C=C/C=C/C=C/CC/C=C/C=C/C(C)C(O)C1C)O2)C(O)=O	-2.265	8	11	5
n.s.	S1940	Levofloxacin	f5	L1400-02	in 10mM DMSO	Topoisomerase	DNA Damage/DNA Repair	Levofloxacin (Fluoroquinolone) is a broad-spectrum antibiotic topoisomerase II and topoisomerase IV inhibitor, used to treat respiratory, urinary tract, gastrointestinal, and abdominal infections.	361.37	100986-85-4	24	66.41	11	30.44	http://selleckchem.com/products/levofloxacin-levaquin.html	C18H20FN3O4	Free Base	Fluoroquinolone	CC1COC2=C(N3CCN(C)CC3)C(=CC4=C2N1C=C(C(O)=O)C4=O)F	-1.374	3	0	2
n.s.	S1949	Menadione (NSC 4170)	g5	L1400-02	in 10mM DMSO	CDK,DNA/RNA Synthesis,phosphatase	Metabolism	Menadione (NSC 4170, Vitamin K3), a fat-soluble compound, is an inhibitor of Cdc25 phosphatase and mitochondrial DNA polymerase γ (pol γ), used as a nutritional supplement.	172.18	58-27-5	34	197.47	<1		http://selleckchem.com/products/Menadione.html	C11H8O2	free base	Vitamin K3,NSC 4170	CC1=CC(=O)C2=CC=CC=C2C1=O	2.204	2	0	0
n.s.	S1952	Methoxsalen	h5	L1400-02	in 10mM DMSO	P450 (e.g. CYP17)	Metabolism	Methoxsalen (Xanthotoxin, NCI-C55903) is a naturally occurring photoactive substance found in the seeds of the Ammi majus (Umbelliferae) plant, used in the diagnosis and treatment of psoriasis; A CYP2A5/6 inhibitor.	216.19	298-81-7	43	198.9	<1		http://selleckchem.com/products/Methoxsalen(Oxsoralen).html	C12H8O4	free base	Xanthotoxin, NCI-C55903	COC1=C2OC=CC2=CC3=C1OC(=O)C=C3	2.187	4	0	1
n.s.	S1957	Sulfamethizole	a6	L1400-02	in 10mM DMSO	Bacterial	Microbiology	Sulfamethizole is a sulfathiazole antibacterial agent.	270.33	144-82-1	54	199.76	<1		http://selleckchem.com/products/Sulfamethizole(Proklar).html	C9H10N4O2S2	free base	N/A	CC1=NN=C(N[S](=O)(=O)C2=CC=C(N)C=C2)S1	0.305	4	2	3
n.s.	S1958	Sulbactam	b6	L1400-02	in 10mM DMSO	Anti-infection	Microbiology	Sulbactam(CP45899) is a beta-lactamase inhibitor with an average IC50 of 0.8 μM.	233.24	68373-14-8	47	201.51	47	201.51	http://selleckchem.com/products/sulbactam.html	C8H11NO5S	free base	CP45899	CC1(C)C(N2C(CC2=O)[S]1(=O)=O)C(O)=O	-0.671	4	0	1
n.s.	S1962	Sulphadimethoxine	c6	L1400-02	in 10mM DMSO	Anti-infection	Microbiology	Sulphadimethoxine is a non-reducing glucuronide.	310.33	122-11-2	62	199.79	<1		http://selleckchem.com/products/sulphadimethoxine.html	C12H14N4O4S	free base	N/A	COC1=CC(=NC(=N1)OC)N[S](=O)(=O)C2=CC=C(N)C=C2	1.358	6	2	5
n.s.	S1973	Cyclocytidine HCl	d6	L1400-02	in 10mM DMSO	DNA/RNA Synthesis	DNA Damage/DNA Repair	Cyclocytidine (NSC 145668) is the prodrug of cytarabine, which is a pyrimidine nucleoside analog that inhibits the DNA synthesis and used mainly in the treatment of leukemia.	261.66	10212-25-6	10	38.22	44	168.16	http://selleckchem.com/products/cyclocytidine-hcl.html	C9H12ClN3O4	Hydrochloride	NSC 145668 HCl	Cl.OCC1OC2C(OC3=NC(=N)C=CN23)C1O	-1.395	3	2	1
n.s.	S1983	Adenine HCl	e6	L1400-02	in 10mM DMSO	DNA/RNA Synthesis	DNA Damage/DNA Repair	Adenine HCl(6-Aminopurine hydrochloride) is a hydrochloride salt form of adenine which is a purine derivative and a nucleobase with a variety of roles in biochemistry.	171.59	2922-28-3	8	46.62	4	23.31	http://selleckchem.com/products/adenine-hydrochloride.html	C5H5N5.HCl	Hydrochloride	6-Aminopurine hydrochloride	Cl.NC1=NC=NC2=C1N=C[NH]2	-0.06	3	2	0
n.s.	S1990	Capsaicin(Vanilloid)	f6	L1400-02	in 10mM DMSO	TRP Channel	Transmembrane Transporters	Capsaicin (Qutenza, Vanilloid) is an active component of chili peppers, which are plants belonging to the genus Capsicum.Capsaici is a TRPV1 agonist with an EC50 of 0.29 μM in HEK293 cells.	305.41	404-86-4	61	199.73	<1		http://selleckchem.com/products/capsaicin.html	C18H27NO3		Qutenza, Vanilloid	COC1=C(O)C=CC(=C1)CNC(=O)CCCC\C=C\C(C)C	3.91	2	2	9
n.s.	S2026	Ginkgolide A	g6	L1400-02	in 10mM DMSO	GABA Receptor	Neuronal Signaling	Ginkgolide A (BN52020) is an extract from in Ginkgo biloba and a g-aminobutyric acid (GABA) antagonist with a Ki of 14.5 μM.	408.4	15291-75-5	81	198.33	<1		http://selleckchem.com/products/ginkgolide-a.html	C20H24O9	free base	BN52020	CC1C(=O)OC2CC34C5CC(C(C)(C)C)C36C(O)C(=O)OC6OC4(C(=O)O5)C12O	-0.022	7	1	1
1.86	S2029	Uridine	h6	L1400-02	in 10mM DMSO	DNA/RNA Synthesis	DNA Damage/DNA Repair	Uridine (NSC 20256,β-Uridine, Uridin) is a nucleoside, contains a uracil attached to a ribose ring via a β-N1-glycosidic bond.	244.2	58-96-8	49	200.66	49	200.66	http://selleckchem.com/products/uridine.html	C9H12N2O6	free base	NSC 20256,β-Uridine, Uridin	OCC1OC(C(O)C1O)N2C=CC(=O)NC2=O	-2.451	3	4	2
n.s.	S2052	Oxytetracycline Dihydrate	a7	L1400-02	in 10mM DMSO	Antibiotics,Bacterial	Microbiology	Oxytetracycline Dihydrate is a prescription antibiotic, interfering with the ability of bacteria to produce essential proteins.	496.46	6153-64-6	5	10.07	<1		http://selleckchem.com/products/oxytetracycline-dihydrate.html	C22H24N2O9.2H2O	Dihydrate	N/A	O.O.CN(C)C1C2C(O)C3C(=C(O)C2(O)C(=O)C(=C1O)C(N)=O)C(=O)C4=C(O)C=CC=C4C3(C)O	-2.309	3	5	2
1.97	S2053	Cytidine	b7	L1400-02	in 10mM DMSO	Nucleoside Analog/Antimetabolite	DNA Damage/DNA Repair	Cytidine is a nucleoside molecule that is formed when cytosine is attached to a ribose ring, cytidine is a component of RNA.	243.22	65-46-3	49	201.46	49	201.46	http://selleckchem.com/products/cytidine.html	C9H13N3O5	free base	N/A	NC1=NC(=O)N(C=C1)C2OC(CO)C(O)C2O	-2.396	3	4	2
n.s.	S2061	Lovastatin (MK-803)	c7	L1400-02	in 10mM DMSO	Autophagy,HMG-CoA Reductase	Metabolism	Lovastatin (MK-803, Mevinolin,Mevacor) is an inhibitor of HMG-CoA reductase with IC50 of 3.4 nM in a cell-free assay, used for lowering cholesterol (hypolipidemic agent). Lovastatin triggers autophagy.	404.54	75330-75-5	8	19.78	<1		http://selleckchem.com/products/lovastatin-mevacor.html	C24H36O5	free base	Mevinolin,Mevacor	CCC(C)C(=O)OC1CC(C)C=C2C=CC(C)C(CCC3CC(O)CC(=O)O3)C12	4.218	4	1	7
n.s.	S2062	Tiopronin	d7	L1400-02	in 10mM DMSO	ROS	Immunology & Inflammation	Tiopronin is an antioxidant agent, used for the treatment of cystinuria by controlling the rate of cystine precipitation and excretion.	163.19	1953-02-2	32	196.09	32	196.09	http://selleckchem.com/products/tiopronin-thiola.html	C5H9NO3S	free base	N/A	CC(S)C(=O)NCC(O)=O	-0.362	2	1	3
n.s.	S2119	Probucol	e7	L1400-02	in 10mM DMSO	LDL	Metabolism	Probucol (DH-581) is an anti-hyperlipidemic drug by lowering the level of cholesterol in the bloodstream by increasing the rate of LDL catabolism.	516.84	23288-49-5	103	199.29	<1		http://selleckchem.com/products/probucol.html	C31H48O2S2	free base	DH-581	CC(C)(C)C1=CC(=CC(=C1O)C(C)(C)C)SC(C)(C)SC2=CC(=C(O)C(=C2)C(C)(C)C)C(C)(C)C	9.779	0	2	8
n.s.	S2123	Dextrose	f7	L1400-02	in 10mM DMSO	Others	Others	Dextrose (D-glucose), a simple sugar (monosaccharide), is an important carbohydrate in biology.	180.16	50-99-7	36	199.82	36	199.82	http://selleckchem.com/products/Dextrose(D-glucose).html	C6H12O6	free base	D-glucose	OCC(O)C(O)C(O)C(O)C=O	-2.791	1	5	5
2.61	S2124	Xylose	g7	L1400-02	in 10mM DMSO	Others	Others	Xylose(Wood sugar) is a sugar first isolated from wood.	150.13	25990-60-7, 58-86-6	30	199.83	30	199.83	http://selleckchem.com/products/Xylose.html	C5H10O5	free base	Wood sugar	OCC(O)C(O)C(O)C=O	-2.28	1	4	4
n.s.	S2130	Atropine sulfate monohydrate	h7	L1400-02	in 10mM DMSO	AChR,ADC Cytotoxin	Neuronal Signaling	Atropine sulfate monohydrate is a competitive antagonist for the muscarinic acetylcholine receptor, used to decrease the production of saliva and secretions of the airway prior to surgery.	694.83	5908-99-6	139	200.05	139	200.05	http://selleckchem.com/products/Atropine-sulfate-monohydrate.html	2(C17H23NO3).H2O.H2SO4	Sulfate monohydrate	N/A	O.CN1C2CCC1CC(C2)OC(=O)C(CO)C3=CC=CC=C3.CN4C5CCC4CC(C5)OC(=O)C(CO)C6=CC=CC=C6.O[S](O)(=O)=O	2.628	4	2	10
n.s.	S2159	Tebipenem Pivoxil	a8	L1400-02	in 10mM DMSO	Antibiotics	Microbiology	Tebipenem pivoxil (L-084, ME1211,TBPM-PI,LJC 11036) is an oral carbapenem antibiotic, use to treat otolaryngologic and respiratory infections.	497.63	161715-24-8	99	198.94	<1		http://selleckchem.com/products/Tebipenem-pivoxil(L-084).html	C22H31N3O6S2	free base	L-084, ME1211,TBPM-PI,LJC 11036	CC(O)C1C2C(C)C(=C(N2C1=O)C(=O)OCOC(=O)C(C)(C)C)SC3CN(C3)C4=NCCS4	1.782	6	1	10
n.s.	S2188	Phenprocoumon	b8	L1400-02	in 10mM DMSO	5-alpha Reductase	Angiogenesis	Phenprocoumon (Marcoumar, Marcumar and Falithrom,Ro 1-4849) is a vitamin K reductase with an IC50 of 1 μM	280.32	435-97-2,53621-47-9 (sodium salt)	56	199.77	<1		http://www.selleck.cn/products/Phenprocoumon(Marcumar).html	C18H16O3	free base	Marcoumar, Marcumar and Falithrom,Ro 1-4849	CCC(C1=CC=CC=C1)C2=C(O)C3=CC=CC=C3OC2=O	4.004	2	1	3
n.s.	S2217	Irinotecan (CPT-11) HCl Trihydrate	c8	L1400-02	in 10mM DMSO	Topoisomerase	DNA Damage/DNA Repair	Irinotecan (CPT-11) prevents DNA from unwinding by inhibition of topoisomerase 1.	677.18	136572-09-3	100	147.67	1	1.48	http://selleckchem.com/products/Irinotecan-Hcl-Trihydrate-Campto.html	C33H38N4O6.HCl.3H2O	HCl & trihydrat	CPT-11 HCl Trihydrate	O.O.O.Cl.CCC1=C2CN3C(=O)C4=C(C=C3C2=NC5=CC=C(OC(=O)N6CCC(CC6)N7CCCCC7)C=C15)C(O)(CC)C(=O)OC4	3.446	6	0	5
0.39	S2250	(-)-Epigallocatechin Gallate	d8	L1400-02	in 10mM DMSO	DNA Methyltransferase,EGFR,Fatty Acid Synthase,HER2,Telomerase	DNA Damage/DNA Repair	(-)-Epigallocatechin Gallate(EGCG) is the main catechin extraction of green tea that inhibits telomerase and DNA methyltransferase. EGCG blocks the activation of EGF receptors and HER-2 receptors. ECGG inhibits fatty acid synthase and glutamate dehydrogenase activity.	458.37	989-51-5	72	157.08	23	50.18	http://selleckchem.com/products/(-)-Epigallocatechin-gallate.html	C22H18O11	free base	EGCG	OC1=CC2=C(CC(OC(=O)C3=CC(=C(O)C(=C3)O)O)C(O2)C4=CC(=C(O)C(=C4)O)O)C(=C1)O	3.097	3	8	4
n.s.	S2252	(+)-Usniacin	e8	L1400-02	in 10mM DMSO	Others	Others	(+)-Usniacin (D-Usnic Acid) is a naturally occurring dibenzofuran derivative found in several lichen species.	344.32	7562-61-0	4	11.62	<1		http://selleckchem.com/products/Usniacin-D-Usnic-acid.html	C18H16O7	free base	D-Usnic Acid	CC(=O)C1=C(O)C(=C(O)C2=C1OC3=CC(=O)C(=C(O)C23C)C(C)=O)C	1.087	4	3	2
n.s.	S2253	3-Indolebutyric acid (IBA)	f8	L1400-02	in 10mM DMSO	Others	Others	3-Indolebutyric acid(IBA) is a plant hormone in the auxin family and is an ingredient in many commercial plant rooting horticultural products.	203.24	133-32-4	41	201.73	<1		http://selleckchem.com/products/3-Indolebutyric-acid(IBA).html	C12H13NO2	free base	N/A	OC(=O)CCCC1=C[NH]C2=C1C=CC=C2	2.7	1	1	4
n.s.	S2254	4-Demethylepipodophyllotoxin(NSC-122819,VM-26)	g8	L1400-02	in 10mM DMSO	Microtubule Associated	Cytoskeletal Signaling	4-Demethylepipodophyllotoxin (NSC-122819, VM-26, DMEP) is an antimitotic agent which binds to monomeric tubulin, preventing micro-tubule polymerization. It is a potent inhibitor of microtubule assembly.	400.38	6559-91-7	80	199.81			http://selleckchem.com/products/4-Demethylepipodophyllotoxin.html	C21H20O8	free base	DMEP	COC1=C(O)C(=CC(=C1)C2C3C(COC3=O)C(O)C4=CC5=C(OCO5)C=C24)OC	1.886	6	2	3
n.s.	S2256	4-Methylumbelliferone (4-MU)	h8	L1400-02	in 10mM DMSO	Others	Others	4-Methylumbelliferone is a hyaluronic acid (HA) synthesis inhibitor with an IC50 of 0.4 mM.	176.17	90-33-5	35	198.67	<1		http://selleckchem.com/products/4-Methylumbelliferone(4-MU).html	C10H8O3	free base	N/A	CC1=CC(=O)OC2=C1C=CC(=C2)O	2.104	2	1	0
n.s.	S2258	Esculin	a9	L1400-02	in 10mM DMSO	Others	Others	Esculin (Aesculin) is a glucoside found in horse chestnuts.	340.28	531-75-9	68	199.84	2	5.88	http://selleckchem.com/products/Aesculin(Esculin).html	C15H16O9	free base	Aesculin	OCC1OC(OC2=C(O)C=C3OC(=O)C=CC3=C2)C(O)C(O)C1O	-0.514	4	5	3
n.s.	S2259	Aloe-emodin	b9	L1400-02	in 10mM DMSO	IFN	Immunology & Inflammation	Aloe-emodin (NSC 38628, Rhabarberone) is an interferon-inducing agent with IC50 of about 1 μg/mL for JEV and of about 0.33 μg/mL for EV71.	270.24	481-72-1	3	11.1	<1		http://selleckchem.com/products/Aloe-emodin.html	C15H10O5	free base	NSC 38628, Rhabarberone	OCC1=CC2=C(C(=C1)O)C(=O)C3=C(C=CC=C3O)C2=O	1.719	2	3	1
n.s.	S2260	Amygdalin	c9	L1400-02	in 10mM DMSO	Others	Others	Amygdalin is a glycoside initially isolated from the seeds of the tree Prunus dulcis, also known as bitter almonds.	457.43	29883-15-6	91	198.94	<1		http://selleckchem.com/products/Amygdalin.html	C20H27NO11	free base		OCC1OC(OCC2OC(OC(C#N)C3=CC=CC=C3)C(O)C(O)C2O)C(O)C(O)C1O	-2.403	4	7	7
n.s.	S2261	Andrographolide	d9	L1400-02	in 10mM DMSO	NF-κB	NF-κB	Andrographolide is a labdane diterpenoid that is the main bioactive component of the medicinal plant Andrographis paniculata.	350.45	5508-58-7	70	199.74	<1		http://selleckchem.com/products/Andrographolide.html	C20H30O5	free base	N/A	CC1(CO)C(O)CCC2(C)C(C\C=C\3C(O)COC3=O)C(=C)CCC12	2.056	2	3	3
n.s.	S2262	Apigenin (LY 080400)	e9	L1400-02	in 10mM DMSO	P450 (e.g. CYP17)	Metabolism	Apigenin (NSC 83244, LY 080400) is a potent P450 inhibitor for CYP2C9 with Ki of 2 μM.	270.24	520-36-5	54	199.82	<1		http://selleckchem.com/products/Apigenin.html	C15H10O5	free base	NSC 83244	OC1=CC=C(C=C1)C2=CC(=O)C3=C(O2)C=C(O)C=C3O	2.41	2	3	1
n.s.	S2263	Arbutin	f9	L1400-02	in 10mM DMSO	Tyrosinase	Proteases	Arbutin (Uva, p-Arbutin, β-Arbutin) is a tyrosinase inhibitor with IC50 of 0.9 mM and 0.7 mM for Monophenolase and Diphenolase, respectively.	272.25	497-76-7	55	202.02	55	202.02	http://selleckchem.com/products/Arbutin(Uva,-p-Arbutin).html	C12H16O7	free base	Uva,p-Arbutin, β-Arbutin	OCC1OC(OC2=CC=C(O)C=C2)C(O)C(O)C1O	-0.584	2	5	3
n.s.	S2264	Artemether	g9	L1400-02	in 10mM DMSO	ADC Cytotoxin,Anti-infection	Microbiology	Artemether (SM-224, CGP 56696) is an antimalarial for the treatment of resistant strains of falciparum malaria.	298.37	71963-77-4	60	201.09	<1		http://selleckchem.com/products/Artemether(SM-224).html	C16H26O5	free base	SM-224, CGP 56696	COC1OC2OC3(C)CCC4C(C)CCC(C1C)C24OO3	2.029	5	0	1
n.s.	S2265	Artesunate (WR-256283)	h9	L1400-02	in 10mM DMSO	ADC Cytotoxin,STAT	JAK/STAT	Artesunate (WR-256283) is a part of the artemisinin group of agents with an IC50 of < 5 μM for small cell lung carcinoma cell line H69. It is a potential inhibitor of STAT-3 and exhibits selective cytotoxicity of cancer cells over normal cells in vitro; A potent inhibitor of EXP1.	384.42	88495-63-0	77	200.3	<1		http://selleckchem.com/products/Artesunate.html	C19H28O8	free base	WR-256283	CC1CCC2C(C)C(OC3OC4(C)CCC1C23OO4)OC(=O)CCC(O)=O	1.845	7	0	5
0.48	S2266	Asiatic Acid	a10	L1400-02	in 10mM DMSO	p38 MAPK	MAPK	Asiatic acid (Dammarolic acid, Asiantic acid) is the aglycone of asiaticoside isolated from the plant Centella asiatica, commonly used in wound healing.	488.7	464-92-6	97	198.49	<1		http://selleckchem.com/products/Asiatic-acid.html	C30H48O5	free base	Dammarolic acid, Asiantic acid	CC1CCC2(CCC3(C)C(=CCC4C5(C)CC(O)C(O)C(C)(CO)C5CCC34C)C2C1C)C(O)=O	4.435	1	3	2
n.s.	S2267	Azomycin	b10	L1400-02	in 10mM DMSO	Others	Others	Azomycin (2-Nitroimidazole) is an antimicrobial antibiotic produced by a strain of Nocardia mesenterica.	113.07	527-73-1	22	194.57	<1		http://selleckchem.com/products/Azomycin(2-Nitroimidazole).html	C3H3N3O2	free base	2-Nitroimidazole	[O-][N+](=O)C1=NC=C[NH]1	0.153	1	1	1
n.s.	S2268	Baicalein	c10	L1400-02	in 10mM DMSO	P450 (e.g. CYP17),PREP	Metabolism	Baicalein is a CYP2C9 and prolyl endopeptidase inhibitor.	270.24	491-67-8	54	199.82	<1		http://selleckchem.com/products/Baicalein.html	C15H10O5	free base	N/A	OC1=C(O)C(=C2C(=O)C=C(OC2=C1)C3=CC=CC=C3)O	2.41	2	3	1
n.s.	S2269	Baicalin (NSC-661431)	d10	L1400-02	in 10mM DMSO	GABA Receptor,PREP	Neuronal Signaling	Baicalin (NSC-661431) is a known prolyl endopeptidase inhibitor and affects the GABA receptors.	446.36	21967-41-9	89	199.39	<1		http://selleckchem.com/products/Baicalin.html	C21H18O11	free base	N/A	OC1C(O)C(OC(C1O)C(O)=O)OC2=C(O)C(=C3C(=O)C=C(OC3=C2)C4=CC=CC=C4)O	0.608	5	5	4
n.s.	S2270	Bergenin	e10	L1400-02	in 10mM DMSO	Others	Others	Bergenin (Cuscutin) is trihydroxybenzoic acid glycoside and the C-glycoside of 4-O-methyl gallic acid.	328.27	477-90-7	66	201.05	<1		http://selleckchem.com/products/Bergenin-(Cuscutin).html	C14H16O9	free base	Cuscutin	COC1=C(O)C2=C(C=C1O)C(=O)OC3C(O)C(O)C(CO)OC23	-0.849	4	5	2
n.s.	S2271	Berberine chloride (NSC 646666)	f10	L1400-02	in 10mM DMSO	Anti-infection,Apoptosis related,Autophagy,Bcl-2,Caspase,IAP,JNK,p38 MAPK,P450 (e.g. CYP17),PARP,ROS,Topoisomerase	Microbiology	Berberine chloride (NSC 646666, Natural Yellow 18) is a quaternary ammonium salt from the group of isoquinoline alkaloids. Berberine activates caspase 3 and caspase 8, cleavage of poly ADP-ribose polymerase (PARP) and the release of cytochrome c. Berberine chloride decreases the expression of c-IAP1, Bcl-2 and Bcl-XL. Berberine chloride induces apoptosis with sustained phosphorylation of JNK and …	371.81	633-65-8	40	107.58	<1		http://selleckchem.com/products/Berberine-Hydrochloride.html	C20H18NO4.Cl	chloride	Natural Yellow 18 chloride	[Cl-].COC1=CC=C2C=C3C4=C(CC[N+]3=CC2=C1OC)C=C5OCOC5=C4	1.289	4	0	2
n.s.	S2276	Bilobalide	g10	L1400-02	in 10mM DMSO	Others	Others	Bilobalide is a biologically active terpenic trilactone present in Ginkgo biloba.	326.3	33570-04-6	65	199.2	<1		http://selleckchem.com/products/Bilobalide.html	C15H18O8	free base	N/A	CC(C)(C)C1(O)CC2OC(=O)CC23C(=O)OC4OC(=O)C(O)C134	-0.641	6	1	1
0.57	S2277	Caffeic Acid	h10	L1400-02	in 10mM DMSO	Lipoxygenase,TRP Channel	Transmembrane Transporters	Caffeic acid is a hydroxycinnamic acid, a naturally occurring organic compound. Caffeic acid is an inhibitor of both TRPV1 ion channel and 5-Lipoxygenase (5-LO).	180.16	331-39-5	36	199.82	<1		http://selleckchem.com/products/Caffeic-acid.html	C9H8O4	free base	N/A	OC(=O)/C=C/C1=CC=C(O)C(=C1)O	1.443	1	2	2
0.61	S2280	Chlorogenic Acid	a11	L1400-02	in 10mM DMSO	Others	Others	Chlorogenic acid (NSC 407296, Heriguard) is a hydroxycinnamic acid and a member of a family of naturally occurring organic compounds.	354.31	327-97-9	71	200.39	18	50.8	http://selleckchem.com/products/Chlorogenic-acid.html	C16H18O9	free base	NSC 407296, Heriguard	OC1CC(O)(CC(OC(=O)\C=C\C2=CC(=C(O)C=C2)O)C1O)C(O)=O	-0.34	3	4	5
0.48	S2281	Chrysin	b11	L1400-02	in 10mM DMSO	Others	Others	Chrysin (NSC 407436) is a naturally occurring flavone chemically extracted from the blue passion flower (Passiflora caerulea).	254.24	480-40-0	51	200.6	<1		http://selleckchem.com/products/Chrysin.html	C15H10O4	free base	NSC 407436	OC1=CC2=C(C(=C1)O)C(=O)C=C(O2)C3=CC=CC=C3	2.652	2	2	1
0.39	S2282	Cinchonidine	c11	L1400-02	in 10mM DMSO	Anti-infection,Serotonin Transporter	Microbiology	Cinchonidine is an alkaloid used in asymmetric synthesis in organic chemistry.	294.39	485-71-2	59	200.41	<1		http://selleckchem.com/products/Cinchonidine.html	C19H22N2O	free base	N/A	OC(C1CC2CCN1CC2C=C)C3=CC=NC4=CC=CC=C34	2.75	1	1	3
n.s.	S2283	Cinchonine(LA40221)	d11	L1400-02	in 10mM DMSO	5-alpha Reductase	Angiogenesis	Cinchonine (LA40221) is an alkaloid and a stereoisomer and pseudo-enantiomer of cinchonidine.	294.4	118-10-5	9	30.57			http://selleckchem.com/products/cinchonine.html	C19H22N2O	free base	N/A	OC(C1CC2CCN1CC2C=C)C3=CC=NC4=CC=CC=C34	2.75	1	1	3
n.s.	S2284	Colchicine (NSC 757)	e11	L1400-02	in 10mM DMSO	Microtubule Associated	Cell Cycle	Colchicine (NSC 757, Colchineos, Colchisol, Colcin) is a microtubule polymerization inhibitor with an IC50 of 3 nM.	399.44	64-86-8	80	200.28	80	200.28	http://selleckchem.com/products/colchicine.html	C22H25NO6	free base	Colchineos, Colchisol, Colcin,NSC 757	COC1=CC=C2C(=CC1=O)C(CCC3=C2C(=C(OC)C(=C3)OC)OC)NC(C)=O	2.044	6	1	5
n.s.	S2285	Cryptotanshinone	f11	L1400-02	in 10mM DMSO	Apoptosis related,Autophagy,STAT	JAK/STAT	Cryptotanshinone is a STAT3 inhibitor with IC50 of 4.6 μM in a cell-free assay, strongly inhibits phosphorylation of STAT3 Tyr705, with a small effect on STAT3 Ser727, but none against STAT1 nor STAT5. Cryptotanshinone induces ROS-dependent autophagy and mitochondria-mediated apoptosis.	296.36	35825-57-1	5	16.87	<1		http://selleckchem.com/products/Cryptotanshinone.html	C19H20O3	free base	Tanshinone C	CC1COC2=C1C(=O)C(=O)C3=C4CCCC(C)(C)C4=CC=C23	3.761	3	0	0
n.s.	S2286	Cyclosporin A (NSC 290193)	g11	L1400-02	in 10mM DMSO	Antineoplastic and Immunosuppressive Antibiotics,Complement System,Immunology & Inflammation related,phosphatase	Immunology & Inflammation	Cyclosporin A (Cyclosporine A, Cyclosporine, Ciclosporin, CsA,NSC 290193) is an immunosuppressive agent, binds to the cyclophilin and then inhibits calcineurin with IC50 of 7 nM in a cell-free assay, widely used in organ transplantation to prevent rejection.	1202.61	59865-13-3	100	83.15	<1		http://selleckchem.com/products/Cyclosporin-A(Cyclosporine-A).html	C62H111N11O12	free base	Cyclosporine A, Cyclosporine, Ciclosporin, CsA,NSC 290193	CCC1NC(=O)C(C(O)C(C)C\C=C\C)N(C)C(=O)C(C(C)C)N(C)C(=O)C(CC(C)C)N(C)C(=O)C(CC(C)C)N(C)C(=O)C(C)NC(=O)C(C)NC(=O)C(CC(C)C)N(C)C(=O)C(NC(=O)C(CC(C)C)N(C)C(=O)CN(C)C1=O)C(C)C	4.333	11	5	15
n.s.	S2287	Cytisine	h11	L1400-02	in 10mM DMSO	AChR	Neuronal Signaling	Cytisine (Baphitoxine, Sophorine) is a nicotinic acetylcholine receptor agonist.	190.24	485-35-8	38	199.75	38	199.75	http://selleckchem.com/products/Cytisine(Baphitoxine,-Sophorine).html	C11H14N2O	free base	Baphitoxine,Sophorine	O=C1C=CC=C2C3CNCC(C3)CN12	-0.338	1	1	0
n.s.	S2289	Daidzin	a2	L1400-03	in 10mM DMSO	Dehydrogenase	Metabolism	Daidzin (Daidzoside, Daidzein 7-O-glucoside, Daidzein 7-glucoside), a natural organic compound in the class of phytochemicals known as isoflavones, is a potent and selective inhibitor of human mitochondrial aldehyde dehydrogenase and inhibits ALDH-I selectively (Ki=20 nM); at least 500 times less effective against ALDH-Ⅱ, the cytosolic isozyme (Ki=10 μM).	416.38	552-66-9	83	199.34	<1		http://selleckchem.com/products/Daidzin.html	C21H20O9	Free Base	Daidzoside, Daidzein 7-O-glucoside, Daidzein 7-glucoside	OCC1OC(OC2=CC3=C(C=C2)C(=O)C(=CO3)C4=CC=C(O)C=C4)C(O)C(O)C1O	0.452	4	5	4
n.s.	S2290	Dihydroartemisinin (DHA)	b2	L1400-03	in 10mM DMSO	Apoptosis related,Autophagy,NF-κB	NF-κB	Dihydroartemisinin (DHA, Dihydroqinghaosu, β-Dihydroartemisinin, Artenimol) is a semi-synthetic derivative of artemisinin and isolated from the traditional Chinese herb Artemisia annua. Dihydroartemisinin induces autophagy and apoptosis by suppressing NF-κB activation.	284.35	71939-50-9	56	196.94	<1		http://selleckchem.com/products/Dihydroartemisinin(DHA).html	C15H24O5	free base	Dihydroqinghaosu, β-Dihydroartemisinin, Artenimol	CC1CCC2C(C)C(O)OC3OC4(C)CCC1C23OO4	1.621	4	0	0
n.s.	S2293	DL-Carnitine HCl	c2	L1400-03	in 10mM DMSO	Others	Others	DL-Carnitine HCl is a quaternary ammonium compound biosynthesized from the amino acids lysine and methionine.	197.66	461-05-2	40	202.37	40	202.37	http://selleckchem.com/products/DL-Carnitine-hydrochloride.html	C7H15NO3.HCl	Hydrochloride	N/A	[Cl-].C[N+](C)(C)CC(O)CC(O)=O	-4.49	1	1	4
n.s.	S2295	Emodin	d2	L1400-03	in 10mM DMSO	Dehydrogenase	Metabolism	Emodin is a purgative resin, 6-methyl-1,3,8-trihydroxyanthraquinone, from rhubarb, the buckthorn and Japanese Knotweed (Fallopia japonica).	270.24	518-82-1	54	199.82	<1		http://selleckchem.com/products/Emodin.html	C15H10O5	free base	N/A	CC1=CC2=C(C(=C1)O)C(=O)C3=C(C=C(O)C=C3O)C2=O	2.568	2	3	0
n.s.	S2296	Enoxolone	e2	L1400-03	in 10mM DMSO	Dehydrogenase	Metabolism	Enoxolone (Glycyrrhetin) is a pentacyclic triterpenoid derivative of the beta-amyrin type obtained from the hydrolysis of glycyrrhizic acid, which was obtained from the herb liquorice.	470.68	471-53-4	94	199.71	<1		http://selleckchem.com/products/Enoxolone(Glycyrrhetin).html	C30H46O4	free base	Glycyrrhetin	CC1(C)C(O)CCC2(C)C1CCC3(C)C2C(=O)C=C4C5CC(C)(CCC5(C)CCC34C)C(O)=O	5.656	2	1	1
0.51	S2298	Fisetin	f2	L1400-03	in 10mM DMSO	Sirtuin	Epigenetics	Fisetin (Fustel) is a potent sirtuin activating compound (STAC) and an agent that modulates sirtuins.	286.24	528-48-3	57	199.13	<1		http://selleckchem.com/products/Fisetin(Fustel).html	C15H10O6	free base	N/A	OC1=CC2=C(C=C1)C(=O)C(=C(O2)C3=CC(=C(O)C=C3)O)O	1.872	2	4	1
n.s.	S2299	Formononetin	g2	L1400-03	in 10mM DMSO	Others	Endocrinology & Hormones	Formononetin (Formononetol, Biochanin B) is a phytoestrogen from the root of Astragalus membranaceus and an O-methylated isoflavone.	268.26	485-72-3	54	201.3	<1		http://selleckchem.com/products/Formononetin(Formononetol).html	C16H12O4	free base	Formononetol, Biochanin B	COC1=CC=C(C=C1)C2=COC3=C(C=CC(=C3)O)C2=O	2.608	3	1	2
0.64	S2300	Ferulic Acid	h2	L1400-03	in 10mM DMSO	FGFR	Angiogenesis	Ferulic Acid (Fumalic) is a hydroxycinnamic acid and a type of organic compound found in the Ferula assafoetida L. or Ligusticum chuanxiong. Ferulic acid is a novel fibroblast growth factor receptor (FGFR) inhibitor with IC50s of 3.78 μM and 12.5 μM for FGFR1 and FGFR2, respectively.	194.19	1135-24-6	39	200.83	<1		http://selleckchem.com/products/Fumalic-acid(Ferulic-acid).html	C10H10O4	free base	Fumalic Acid	COC1=CC(=CC=C1O)\C=C\C(O)=O	1.669	2	1	3
n.s.	S2301	Genistin (Genistoside)	a3	L1400-03	in 10mM DMSO	Estrogen/progestogen Receptor	Endocrinology & Hormones	Genistin (Genistoside, Genistine, Genistein 7-glucoside, Genistein glucoside) is an isoflavone found in a number of dietary plants like soy and kudzu. Genistin attenuates cellular growth and promotes apoptotic cell death breast cancer cells through modulation of Estrogen Receptor α (ERα) signaling pathway.	432.37	529-59-9	86	198.9	<1		http://selleckchem.com/products/Genistin(Genistoside).html	C21H20O10	free base	Genistoside, Genistine, Genistein 7-glucoside, Genistein glucoside	OCC1OC(OC2=CC3=C(C(=C2)O)C(=O)C(=CO3)C4=CC=C(O)C=C4)C(O)C(O)C1O	0.21	4	6	4
n.s.	S2302	Glycyrrhizin (NSC 167409)	b3	L1400-03	in 10mM DMSO	Dehydrogenase,High-mobility Group,MAO	Metabolism	Glycyrrhizin (NSC 167409, Glycyrrhizic Acid) is a direct HMGB1(high mobility group box 1) inhibitor that inhibits HMGB1-dependent inflammatory molecule expression and oxidative stress; modulates P38 and P-JNK but not p-ERK signalling; Also inhibits 11 beta-hydroxysteroid dehydrogenase and monoamine oxidase (MAO).	822.93	1405-86-3	100	121.52	<1		http://selleckchem.com/products/Glycyrrhizic-acid.html	C42H62O16	free base	N/A	CC1(C)C(CCC2(C)C1CCC3(C)C2C(=O)C=C4C5CC(C)(CCC5(C)CCC34C)C(O)=O)OC6OC(C(O)C(O)C6OC7OC(C(O)C(O)C7O)C(O)=O)C(O)=O	2.417	8	5	7
n.s.	S2303	Gossypol Acetate	c3	L1400-03	in 10mM DMSO	Dehydrogenase	Metabolism	Gossypol Acetate (Gossypol Acetic acid, Pogosin, AT101) is a polyphenolic aldehyde that permeates cells and acts as an inhibitor for several dehydrogenase enzymes such as lactate dehydrogenase, NAD-linked enzymes.	578.61	12542-36-8	100	172.83	<1		https://www.selleckchem.com/products/gossypol-acetate.html	C32H34O10	Acetate	Gossypol Acetic acid, Pogosin, AT101	CC(C)C1=C2C=C(C)C(=C(O)C2=C(C=O)C(=C1O)O)C3=C(O)C4=C(C=C3C)C(=C(O)C(=C4C=O)O)C(C)C.CC(O)=O	6.388	3	6	5
n.s.	S2304	Gramine	d3	L1400-03	in 10mM DMSO	ADC Cytotoxin,AdipoR,Adrenergic Receptor	Metabolism	Gramine (Donaxine) is a natural indole alkaloid isolated from giant reed, acts as an active adiponectin receptor (AdipoR) agonist, with IC50 of 3.2 µM and 4.2 µM for AdipoR2 and AdipoR1, respectively. Gramine is also a human and mouse β2-Adrenergic receptor (β2-AR) agonist.	174.24	87-52-5	35	200.87	<1		http://selleckchem.com/products/Gramine.html	C11H14N2	free base	N/A	CN(C)CC1=C[NH]C2=C1C=CC=C2	2.197	0	1	2
n.s.	S2305	Grape Seed Extract	e3	L1400-03	in 10mM DMSO	Others	Others	Grape Seed Extract are industrial derivatives from whole grape seeds that have a great concentration of vitamin E, flavonoids, linoleic acid, and OPCs.	N/A	84929-27-1	94	10	<1		http://selleckchem.com/products/Grape-Seed-Extract.html	N/A		N/A		0	0	0	0
n.s.	S2306	Gynostemma Extract	f3	L1400-03	in 10mM DMSO	Others	Others	Gynostemma Extract (Gynostemma Pentaphyllum, Gypenoside) is a saponins extract derived from the Gynostemma pentaphyllum.	917.13	80321-63-7	189	206.08	<1		http://selleckchem.com/products/Gynostemma-Extract.html	C48H82O18	free base	Gynostemma Pentaphyllum, Gypenoside	CC(C)=CCCC(C)(OC1OC(COC2OCC(O)C(O)C2O)C(O)C(O)C1O)C3CCC4(C)C3C(O)CC5C6(C)CCC(OC7OC(CO)C(O)C(O)C7O)C(C)(C)C6CCC45C	1.059	6	11	12
0.47	S2308	Hesperetin	g3	L1400-03	in 10mM DMSO	Histamine Receptor,TGF-beta/Smad	TGF-beta/Smad	Hesperetin is a bioflavonoid and, to be more specific, a flavanone.	302.27	520-33-2	60	198.5	<1		http://selleckchem.com/products/Hesperetin.html	C16H14O6	free base	N/A	COC1=CC=C(C=C1O)C2CC(=O)C3=C(O)C=C(O)C=C3O2	2.357	3	3	2
0.56	S2309	Hesperidin	h3	L1400-03	in 10mM DMSO	Others	Others	Hesperidin (Cirantin) is a flavanone glycoside found abundantly in citrus fruits.	610.56	520-26-3	100	163.78	<1		http://selleckchem.com/products/Hesperidin.html	C28H34O15	free base	Cirantin	COC1=CC=C(C=C1O)C2CC(=O)C3=C(O)C=C(OC4OC(COC5OC(C)C(O)C(O)C5O)C(O)C(O)C4O)C=C3O2	-0.431	7	8	7
n.s.	S2310	Honokiol (NSC 293100)	a4	L1400-03	in 10mM DMSO	Akt,Antineoplastic and Immunosuppressive Antibiotics,Apoptosis related,Autophagy,HCV,MEK	PI3K/Akt/mTOR	Honokiol (NSC 293100) is the active principle of magnolia extract that inhibits Akt-phosphorylation and promotes ERK1/2 phosphorylation. Honokiol causes G0/G1 phase arrest, induces apoptosis, and autophagy via the ROS/ERK1/2 signaling pathway. Honokiol inhibits hepatitis C virus (HCV) infection. Phase 3.	266.33	35354-74-6	53	199	<1		http://selleckchem.com/products/Honokiol.html	C18H18O2	free base	N/A	OC1=C(CC=C)C=C(C=C1)C2=CC(=CC=C2O)CC=C	4.88	0	2	5
n.s.	S2311	Hyodeoxycholic acid (HDCA)	b4	L1400-03	in 10mM DMSO	GPCR19	GPCR & G Protein	Hyodeoxycholic (HDCA, NSC 60672) acid is a secondary bile acid, one of the metabolic byproducts of intestinal bacteria.	392.57	83-49-8	78	198.69	<1		http://selleckchem.com/products/Hyodeoxycholic-acid(HDCA).html	C24H40O4	free base	NSC 60672	CC(CCC(O)=O)C1CCC2C3CC(O)C4CC(O)CCC4(C)C3CCC12C	4.014	1	2	4
n.s.	S2312	Icariin	c4	L1400-03	in 10mM DMSO	PDE	Metabolism	Icariin is a cGMP-specific PDE5 inhibitor with IC50 of 0.432 μM, 167-fold more selective for PDE5 than PDE4.	676.66	489-32-7	50	73.89	<1		http://selleckchem.com/products/Icariin.html	C33H40O15	free base	N/A	COC1=CC=C(C=C1)C2=C(OC3OC(C)C(O)C(O)C3O)C(=O)C4=C(O2)C(=C(OC5OC(CO)C(O)C(O)C5O)C=C4O)CC=C(C)C	0.983	7	8	9
n.s.	S2313	Indole-3-carbinol	d4	L1400-03	in 10mM DMSO	NF-κB	NF-κB	Indole-3-carbinol is produced by the breakdown of the glucosinolate glucobrassicin, which can be found at relatively high levels in cruciferous vegetables. Indole-3-carbinol suppresses NF-κB and IκBα kinase activation.	147.18	700-06-1	29	197.04	7	47.56	http://selleckchem.com/products/Indole-3-carbinol.html	C9H9NO	free base	N/A	OCC1=C[NH]C2=C1C=CC=C2	1.518	0	2	1
0.46	S2314	Kaempferol (NSC 407289)	e4	L1400-03	in 10mM DMSO	Estrogen/progestogen Receptor,Fatty Acid Synthase	Endocrinology & Hormones	Kaempferol (NSC 407289, Robigenin), a natural flavonol, functions as an ERRα and ERRγ inverse agonist. It inhibits topoisomerase I catalyzed DNA religation and may also inhibit the activity of fatty acid synthase.	286.23	520-18-3	57	199.14	<1		http://selleckchem.com/products/Kaempferol.html	C15H10O6	free base	Robigenin	OC1=CC=C(C=C1)C2=C(O)C(=O)C3=C(O)C=C(O)C=C3O2	1.872	2	4	1
n.s.	S2316	Kinetin	f4	L1400-03	in 10mM DMSO	Others	Others	Kinetin (6-Furfuryladenine) is a type of cytokinin, a class of plant hormone that promotes cell division.	215.21	525-79-1	8	37.17	<1		http://selleckchem.com/products/Kinetin(6-Furfuryladenine).html	C10H9N5O	free base	6-Furfuryladenine	C(NC1=NC=NC2=C1[NH]C=N2)C3=CC=CO3	0.875	4	2	3
n.s.	S2317	L-(+)-Rhamnose Monohydrate	g4	L1400-03	in 10mM DMSO	Others	Others	L(+)-Rhamnose (Rham) is a naturally-occurring deoxy sugar that is found primarily in plants and some bacteria.	182.17	10030-85-0	36	197.62	36	197.62	http://selleckchem.com/products/l-positive-rotation-rhamnose-monohydrate.html	C6H12O5.H2O	Monohydrate	N/A	O.CC1OC(O)C(O)C(O)C1O	-1.833	1	3	0
n.s.	S2318	Lappaconitine	h4	L1400-03	in 10mM DMSO	Sodium Channel	Transmembrane Transporters	Lappaconitine (LC) is a natural diterpenoid alkaloid (DTA), acting as a human heart sodium channel blocker and possessing a wide range of biological activities, including anti-arrhythmic, anti-inflammatory, antioxidative, anticancer, epileptiform etc.	584.7	32854-75-4	16	27.36			http://selleckchem.com/products/lappaconitine.html	C32H44N2O8	free base	N/A	CCN1CC2(CCC(OC)C34C2CC(C13)C5(O)CC(OC)C6CC4C5(O)C6OC)OC(=O)C7=CC=CC=C7NC(C)=O	0.029	6	1	8
n.s.	S2319	Limonin	a5	L1400-03	in 10mM DMSO	HIV Protease	Microbiology	Limonin is a triterpenoid enriched in citrus fruits, which has antivirus and antitumor ability.	470.51	1180-71-8	44	93.52	<1		http://selleckchem.com/products/Limonin.html	C26H30O8	free base	N/A	CC1(C)OC2CC(=O)OCC23C4CCC5(C)C(OC(=O)C6OC56C4(C)C(=O)CC13)C7=COC=C7	1.447	8	0	1
0.34	S2320	Luteolin	b5	L1400-03	in 10mM DMSO	ADC Cytotoxin,PDE	Metabolism	Luteolin (Luteoline, Luteolol, Digitoflavone) is a flavonoid found in Terminalia chebula, which is a non-selective phisphodiesterase PDE inhibitor for PDE1-5 with Ki of 15.0 μM, 6.4 μM, 13.9 μM, 11.1 μM and 9.5 μM, respectively.	286.24	491-70-3	57	199.13	<1		https://www.selleckchem.com/products/luteolin.html	C15H10O6	free base	Luteoline, Luteolol, Digitoflavone	OC1=CC(=C2C(=O)C=C(OC2=C1)C3=CC=C(O)C(=C3)O)O	2.168	2	4	1
n.s.	S2321	Magnolol	c5	L1400-03	in 10mM DMSO	Fungal,NF-κB	NF-κB	Magnolol (NSC 293099) is a bioactive lignin found in the bark of the Houpu magnolia (Magnolia officinalis) which shows antifungal properties. It can block TNF-α-induced NF-KB activation.	266.33	528-43-8	53	199	<1		http://selleckchem.com/products/Magnolol(2,2-Bichavicol).html	C18H18O2	free base	NSC 293099	OC1=C(C=C(CC=C)C=C1)C2=CC(=CC=C2O)CC=C	4.88	0	2	5
n.s.	S2322	(+)-Matrine	d5	L1400-03	in 10mM DMSO	Opioid Receptor	Neuronal Signaling	Matrine((+)-Matrine) is an alkaloid found in plants from the Sophora family, which has a variety of pharmacological effects, including anti-cancer effects, and action as a kappa opioid receptor agonist.	248.36	519-02-8	49	197.29	11	44.29	http://selleckchem.com/products/matrine.html	C15H24N2O	free base	N/A	O=C1CCCC2C3CCCN4CCCC(CN12)C34	1.417	1	0	0
n.s.	S2323	Methyl-Hesperidin	e5	L1400-03	in 10mM DMSO	Akt,PKC	PI3K/Akt/mTOR	Methyl Hesperidin is a flavanone glycoside (flavonoid) (C28H34O15) found abundantly in citrus fruits. Its aglycone form is called hesperetin.	624.59	11013-97-1	100	155.62	100	155.62	http://selleckchem.com/products/Methyl-Hesperidin.html	C29H36O15	free base	N/A	COC1=CC=C(C=C1O)C2CC(=O)C3=C(OC)C=C(OC4OC(COC5OC(C)C(O)C(O)C5O)C(O)C(O)C4O)C=C3O2	-0.79	7	8	7
n.s.	S2325	Morin Hydrate	f5	L1400-03	in 10mM DMSO	Others	Others	Morin hydrate (Aurantica) is a flavonoid isolated from Maclura pomifera (Osage orange), Maclura tinctoria (old fustic) and from leaves of Psidium guajava (common guava).	320.25	6202-27-3	64	199.84	<1		https://www.selleckchem.com/products/Morin-hydrate.html	C15H10O7.H2O	Hydrate	Aurantica	O.OC1=CC=C(C(=C1)O)C2=C(O)C(=O)C3=C(O)C=C(O)C=C3O2	1.423	2	5	1
0.55.	S2326	Myricetin	g5	L1400-03	in 10mM DMSO	MEK	MAPK	Myricetin, a natural flavonoid with antioxidant and anti tumor properties, is a novel inhibitor of MEK1 activity and transformation of JB6 P+ mouse epidermal cells. It also inhibits PI3Kγ with Kd of 0.17 μM.	318.24	529-44-2	63	197.96	<1		http://selleckchem.com/products/Myricetin(Cannabiscetin).html	C15H10O8	free base	Cannabiscetin	OC1=CC(=C2C(=O)C(=C(OC2=C1)C3=CC(=C(O)C(=C3)O)O)O)O	1.388	2	6	1
n.s.	S2327	Myricitrin	h5	L1400-03	in 10mM DMSO	PKC	TGF-beta/Smad	Myricitrin (Myricitrine), a flavonoid compound isolated from the root bark of Myrica cerifera, which exerts antinociceptive effects.	464.38	17912-87-7	93	200.27	<1		http://selleckchem.com/products/Myricitrin(Myricitrine).html	C21H20O12	free base	Myricitrine	CC1OC(OC2=C(OC3=CC(=CC(=C3C2=O)O)O)C4=CC(=C(O)C(=C4)O)O)C(O)C(O)C1O	0.347	4	8	3
n.s.	S2328	Nalidixic acid	a6	L1400-03	in 10mM DMSO	Selection Antibiotics for Transfected Cell,Topoisomerase	DNA Damage/DNA Repair	Nalidixic acid (NSC-82174) is a synthetic 1,8-naphthyridine antimicrobial agent with a limited bacteriocidal spectrum. It is an inhibitor of the A subunit of bacterial DNA gyrase.	232.24	389-08-2	6	25.84	<1		http://selleckchem.com/products/Nalidixic-acid(NegGram).html	C12H12N2O3	free base	NSC-82174	CCN1C=C(C(O)=O)C(=O)C2=C1N=C(C)C=C2	1.176	3	0	2
n.s.	S2329	Naringin	b6	L1400-03	in 10mM DMSO	P450 (e.g. CYP17)	Metabolism	Naringin (Naringoside) is a flavanone glycoside, which exerts a variety of pharmacological effects such as antioxidant activity, blood lipid lowering, anticancer activity, and inhibition of cytochrome P450 enzymes.	580.53	10236-47-2	100	172.26	<1		http://selleckchem.com/products/Naringin(Naringoside).html	C27H32O14	free base	Naringoside	CC1OC(OC2C(O)C(O)C(CO)OC2OC3=CC(=C4C(=O)CC(OC4=C3)C5=CC=C(O)C=C5)O)C(O)C(O)C1O	-0.415	6	8	6
n.s.	S2331	Neohesperidin Dihydrochalcone (Nhdc)	c6	L1400-03	in 10mM DMSO	Others	Others	Neohesperidin dihydrochalcone(Nhdc, NCI-c60764), sometimes abbreviated to neohesperidin DC or simply NHDC, is an artificial sweetener derived from citrus.	612.58	20702-77-6	100	163.24	<1		http://selleckchem.com/products/Neohesperidin-dihydrochalcone(Nhdc).html	C28H36O15	free base	NCI-c60764	COC1=C(O)C=C(CCC(=O)C2=C(O)C=C(OC3OC(CO)C(O)C(O)C3OC4OC(C)C(O)C(O)C4O)C=C2O)C=C1	-0.048	6	9	10
0.41	S2332	Neohesperidin	d6	L1400-03	in 10mM DMSO	ROS	Immunology & Inflammation	Neohesperidin (NSC 31048), a flavanone glycoside found in citrus fruits, is an antioxidant agent., Neohesperidin (NSC 31048) 是一种抗氧化剂，在1,1-diphenyl-2-picryldydrazyl（DPPH）自由基清除测定中，IC50为22.31 μg/ml。	610.56	13241-33-3	122	199.82	<1		http://selleckchem.com/products/Neohesperidin.html	C28H34O15	free base	NSC 31048	COC1=CC(=CC(=C1)C2CC(=O)C3=C(O)C=C(OC4OC(CO)C(O)C(O)C4OC5OC(C)C(O)C(O)C5O)C=C3O2)O	-0.431	7	8	7
n.s.	S2333	Nobiletin (NSC 76751)	e6	L1400-03	in 10mM DMSO	MMP	Proteases	Nobiletin (NSC 76751, Hexamethoxyflavone), a citrus flavonoid isolated from citrus peels like in tangerine, which has anti-inflammatory and anti-tumor activities.	402.39	478-01-3	81	201.3	<1		http://selleckchem.com/products/Nobiletin(Hexamethoxyflavone).html	C21H22O8	free base	Hexamethoxyflavone	COC1=C(OC)C=C(C=C1)C2=CC(=O)C3=C(OC)C(=C(OC)C(=C3O2)OC)OC	3.038	8	0	7
0.45	S2334	Oleanolic Acid	f6	L1400-03	in 10mM DMSO	Antiviral	Microbiology	Oleanolic Acid (Caryophyllin) is a non-toxic, hepatoprotective triterpenoid found in Phytolacca Americana, which exerts antitumor and antiviral properties.	456.7	508-02-1	21	45.98	<1		http://selleckchem.com/products/Oleanolic-Acid(Caryophyllin).html	C30H48O3	free base	Caryophyllin	CC1(C)CC(C2CCC3(C)C(=CCC4C5(C)CCC(O)C(C)(C)C5CCC34C)C2C1)C(O)=O	6.282	1	1	1
n.s.	S2335	Oridonin (NSC-250682)	g6	L1400-03	in 10mM DMSO	Akt,Bacterial	PI3K/Akt/mTOR	Oridonin (Isodonol, Rubescenin, NSC-250682), a diterpenoid purified from Rabdosia rubescens, is a traditional agent with antitumor, anti-bacterial and anti-inflammatory effects. Oridonin inhibits AKT1 and AKT2 kinase activity with IC50 of 8.4 μM and 8.9 μM, respectively.	364.43	28957-04-2	72	197.57	<1		http://selleckchem.com/products/Oridonin(Isodonol).html	C20H28O6	free base	Isodonol, Rubescenin	CC1(C)CCC(O)C23COC(O)(C(O)C12)C45C(O)C(CCC34)C(=C)C5=O	0.2	2	3	0
n.s.	S2336	Orotic acid (6-Carboxyuracil)	h6	L1400-03	in 10mM DMSO	Others	Others	Orotic acid(6-Carboxyuracil) is a heterocyclic compound and an acid.	156.1	65-86-1	2	12.81	<1		http://selleckchem.com/products/Orotic-acid(6-Carboxyuracil).html	C5H4N2O4	free base	N/A	OC(=O)C1=CC(=O)NC(=O)N1	-1.152	3	2	1
n.s.	S2337	Osthole	a7	L1400-03	in 10mM DMSO	Others	Others	Osthol is an O-methylated coumarin, which is found in the plants such as Cnidium monnieri, Angelica archangelica and Angelica pubescens.	244.29	484-12-8	49	200.58	<1		http://selleckchem.com/products/Osthole(Osthol).html	C15H16O3	free base	Osthol	COC1=CC=C2C=CC(=O)OC2=C1CC=C(C)C	3.74	3	0	3
n.s.	S2338	Oxymatrine	b7	L1400-03	in 10mM DMSO	Immunology & Inflammation related	TGF-beta/Smad	Oxymatrine (Matrine N-oxide) is a quinolizidine alkaloid extracted from the root of Sophora flavescens with anti-inflammatory, antifibrosis, and antitumor effects, inhibits the iNOS expression and TGF-β/Smad pathway. It is used for the treatment of viral hepatitis, cancer, viral myocarditis, gastrointestinal hemorrhage and skin diseases.	264.36	16837-52-8	53	200.48	53	200.48	http://selleckchem.com/products/Oxymatrine(Matrine-N-oxide).html	C15H24N2O2	free base	Matrine N-oxide	[O-][N+]12CCCC3CN4C(CCCC4=O)C(CCC1)C23	0.61	1	0	0
n.s.	S2339	Paeonol	c7	L1400-03	in 10mM DMSO	MAO	Metabolism	Paeonol (Peonol), a phenolic compound extracted from Chinese herbs Paeonia suffruticosa (moutan cortex) and Cynanchum paniculatum, inhibits MAO with an IC50 of about 50 μM.	166.17	552-41-0	33	198.59	<1		http://selleckchem.com/products/Paeonol(Peonol).html	C9H10O3	free base	Peonol	COC1=CC(=C(C=C1)C(C)=O)O	1.311	2	1	2
n.s.	S2341	(-)-Parthenolide	d7	L1400-03	in 10mM DMSO	HDAC,MDM2/MDMX,NF-κB,p53	NF-κB	(-)-Parthenolide, an inhibitor of the Nuclear Factor-κB Pathway, specifically depletes HDAC1 protein without affecting other class I/II HDACs; Also promotes the ubiquitination of MDM2 and activates p53 cellular functions.	248.32	20554-84-1	49	197.33	<1		http://selleckchem.com/products/Parthenolide((-)-Parthenolide).html	C15H20O3	free base	N/A	CC/1=C\CCC2(C)OC2C3OC(=O)C(=C)C3CC1	2.923	3	0	0
n.s.	S2342	Phloretin (RJC 02792)	e7	L1400-03	in 10mM DMSO	SGLT	GPCR & G Protein	Phloretin (RJC 02792, NSC 407292, Dihydronaringenin) is a dihydrochalcone found in apple tree leaves, which shows beneficial effects on diabetes.	274.27	60-82-2	54	196.89	<1		http://selleckchem.com/products/Phloretin(Dihydronaringenin).html	C15H14O5	free base	NSC 407292, Dihydronaringenin	OC1=CC=C(CCC(=O)C2=C(O)C=C(O)C=C2O)C=C1	2.757	1	4	4
n.s.	S2343	Phlorizin	f7	L1400-03	in 10mM DMSO	ATPase,SGLT	GPCR & G Protein	Phlorizin (Phloridzin) is a dihydrochalcone found in the bark of pear (Pyrus communis), apple, cherry and other fruit trees. Phlorizin is a non-selective SGLT inhibitor with Ki of 300 nM and 39 nM for hSGLT1 and hSGLT2, respectively. Phlorizin is also a Na+/K+-ATPase inhibitor.	436.41	60-81-1	87	199.35	<1		http://selleckchem.com/products/Phlorizin(Phloridzin).html	C21H24O10	free base	Phloridzin	OCC1OC(OC2=C(C(=O)CCC3=CC=C(O)C=C3)C(=CC(=C2)O)O)C(O)C(O)C1O	0.827	3	7	7
0.31	S2344	Piperine	g7	L1400-03	in 10mM DMSO	P450 (e.g. CYP17)	Metabolism	Piperine (1-Piperoylpiperidine) is the alkaloid responsible for the pungency of black pepper and long pepper, which has also been used in some forms of traditional medicine and as an insecticide.	285.34	94-62-2	57	199.76	<1		http://selleckchem.com/products/Piperine(1-Piperoylpiperidine).html	C17H19NO3	free base	1-Piperoylpiperidine	O=C(\C=C\C=C\C1=CC2=C(OCO2)C=C1)N3CCCCC3	2.864	3	0	3
n.s.	S2346	Puerarin	h7	L1400-03	in 10mM DMSO	5-HT Receptor	Neuronal Signaling	Puerarin (Kakonein), an isoflavones found in the root of Radix puerariae, is a 5-HT2C receptor and benzodiazepine site antagonist.	416.38	3681-99-0	86	206.54	<1		http://selleckchem.com/products/Puerarin(Kakonein).html	C21H20O9	free base	Kakonein	OCC1OC(OC2=C(O)C=CC3=C2OC=C(C3=O)C4=CC=C(O)C=C4)C(O)C(O)C1O	0.21	4	6	4
n.s.	S2347	Quercetin Dihydrate	a8	L1400-03	in 10mM DMSO	PI3K,Sirtuin	PI3K/Akt/mTOR	Quercetin (Sophoretin), a polyphenolic flavonoid found in a wide variety of plant-based foods, such as apples, onions, berries, and red wine, is utilized in many different cultures for their nervous system and anticancer effects. Quercetin (dihydrate), a natural flavonoid, is a stimulator of recombinant SIRT1 and a PI3K inhibitor with IC50s of 2.4 μM, 3.0 μM and 5.4 μM for PI3K γ, PI3K δ and PI3K…	338.27	6151-25-3	67	198.07	<1		http://selleckchem.com/products/Quercetin-dihydrate(Sophoretin).html	C15H10O7.2H2O	Dihydrate	Sophoretin	O.O.OC1=CC(=C2C(=O)C(=C(OC2=C1)C3=CC=C(O)C(=C3)O)O)O	1.216	2	5	1
n.s.	S2348	Rotenone (Barbasco)	b8	L1400-03	in 10mM DMSO	Apoptosis related,Mitochondrial Metabolism,Mitophagy,NADPH-oxidase,ROS	Immunology & Inflammation	Rotenone (Barbasco, Dactinol, Paraderil, Rotenon, Rotocide) is a botanical insecticide that is an inhibitor of mitochondrial electron transport. Rotenone inhibits NADH/DB oxidoreductase and NADH oxidase with IC50 of 28.8 nM and 5.1 nM, respectively. Rotenone induces apoptosis through enhancing mitochondrial reactive oxygen species production.	394.42	83-79-4	78	197.76			http://selleckchem.com/products/rotenone-barbasco.html	C23H22O6	free base	Barbasco, Dactinol, Paraderil, Rotenon, Rotocide	COC1=CC2=C(C=C1OC)C3C(CO2)OC4=C(C=CC5=C4CC(O5)C(C)=C)C3=O	3.93	6	0	3
n.s.	S2349	Rutaecarpine	c8	L1400-03	in 10mM DMSO	COX	Neuronal Signaling	Rutaecarpine (Rutecarpine) is an indolopyridoquinazolinone alkaloid isolated from Evodia rutaecarpa and related herbs; a new class of COX-2 inhibitor.	287.32	84-26-4	24	83.53	<1		http://selleckchem.com/products/Rutaecarpine(Rutecarpine).html	C18H13N3O	free base	Rutecarpine	O=C1N2CCC3=C([NH]C4=C3C=CC=C4)C2=NC5=C1C=CC=C5	3.359	2	1	0
0.43	S2350	Rutin	d8	L1400-03	in 10mM DMSO	ADC Cytotoxin,Immunology & Inflammation related	Immunology & Inflammation	Rutin (Rutoside), a flavonol glycoside found in many plants including buckwheat; tobacco; forsythia; hydrangea; viola, etc., which possesses healthy effects for human.	610.52	153-18-4	100	163.79	<1		http://selleckchem.com/products/Rutin(Rutoside).html	C27H30O16	free base	Rutoside	CC1OC(OCC2OC(OC3=C(OC4=C(C(=CC(=C4)O)O)C3=O)C5=CC(=C(O)C=C5)O)C(O)C(O)C2O)C(O)C(O)C1O	-1.158	6	10	6
n.s.	S2351	Salicin	e8	L1400-03	in 10mM DMSO	COX	Neuronal Signaling	Salicin (Salicoside, Salicine) is a phenol β-glycosid produced from willow bark that shows anti-inflammatory effects. It is a natural, non-selective COX-1 and COX-2 inhibitor.	286.28	138-52-3	57	199.11	24	83.83	http://selleckchem.com/products/Salicin(Salicoside,-Salicine).html	C13H18O7	free base	Salicoside,Salicine	OCC1OC(OC2=CC=CC=C2CO)C(O)C(O)C1O	-0.947	2	5	4
n.s.	S2354	Sclareol	f8	L1400-03	in 10mM DMSO	Others	Others	Sclareol, a labdane-type diterpene isolated from clary sage (Salvia sclarea), exerts growth inhibition and cytotoxic activity against a variety of human cancer cell lines.	308.5	515-03-7	61	197.73	<1		http://selleckchem.com/products/Sclareol.html	C20H36O2	free base	N/A	CC1(C)CCCC2(C)C1CCC(C)(O)C2CCC(C)(O)C=C	4.27	0	0	4
n.s.	S2355	Sclareolide	g8	L1400-03	in 10mM DMSO	Others	Others	Sclareolide (Norambreinolide) is a sesquiterpene lactone natural product derived from various plant sources including Salvia sclarea, Salvia yosgadensis, and cigar tobacco.	250.38	564-20-5	50	199.7	<1		http://selleckchem.com/products/Sclareolide(Norambreinolide).html	C16H26O2	free base	Norambreinolide	CC1(C)CCCC2(C)C1CCC3(C)OC(=O)CC23	3.495	2	0	0
0.59	S2356	Shikimic Acid	h8	L1400-03	in 10mM DMSO	Others	Others	Shikimic acid (Shikimate), more commonly known as its anionic form shikimate, is an important biochemical intermediate in plants and microorganisms.	174.15	138-59-0	35	200.98	35	200.98	http://selleckchem.com/products/Shikimic-acid(Shikimate).html	C7H10O5	free base	Shikimate	OC1CC(=CC(O)C1O)C(O)=O	-1.154	1	3	1
n.s.	S2357	Silibinin (NSC 651520)	a9	L1400-03	in 10mM DMSO	Others	Others	Silibinin (NSC 651520, Silybin, Silibinin A, Silymarin I, Flavobin), the main flavonoid extracted from the milk thistle Silybum marianum, displays hepatoprotective properties in acute and chronic liver injury.	482.44	22888-70-6	96	198.99	<1		http://selleckchem.com/products/Silibinin(Silybin).html	C25H22O10	free base	Silybin, Silibinin A, Silymarin I, Flavobin	COC1=CC(=CC=C1O)C2OC3=CC(=CC=C3OC2CO)C4OC5=CC(=CC(=C5C(=O)C4O)O)O	2.592	5	5	4
n.s.	S2358	Silymarin	b9	L1400-03	in 10mM DMSO	Antioxidant	Angiogenesis	Silymarin (Silybin B), a polyphenolic flavonoid extracted from the seeds of Silybum marianum or milk thistle, is used in the prevention and treatment of liver diseases and primary liver cancer.	482.44	65666-07-1	96	198.99	<1		http://selleckchem.com/products/Silymarin(Silybin-B).html	C25H22O10	free base	Silybin B	COC1=CC(=CC=C1O)C2OC3=CC=C(C=C3OC2CO)C4OC5=C(C(=CC(=C5)O)O)C(=O)C4O	2.592	5	5	4
n.s.	S2359	Sinomenine	c9	L1400-03	in 10mM DMSO	Immunology & Inflammation related	Immunology & Inflammation	Sinomenine (Cucoline, Kukoline), a pure alkaloid extracted from the chinese medical plant Sinomenium acutum, is used for the treatment of rheumatism and arthritis.	329.39	115-53-7	65	197.33	65	197.33	http://selleckchem.com/products/Sinomenine(Cucoline).html	C19H23NO4	free base	Cucoline, Kukoline	COC1=CC2C3CC4=C(C(=C(OC)C=C4)O)C2(CCN3C)CC1=O	1.674	3	1	2
n.s.	S2362	Synephrine	d9	L1400-03	in 10mM DMSO	Adrenergic Receptor	GPCR & G Protein	Synephrine (Oxedrine), a natural protoalkaloid in the extract of bitter orange and other citrus species, is commonly used for weight loss.	167.21	94-07-5	33	197.36	<1		http://selleckchem.com/products/Synephrine(Oxedrine).html	C9H13NO2	free base	Oxedrine	CNCC(O)C1=CC=C(O)C=C1	0.615	0	3	3
n.s.	S2363	Tangeretin	e9	L1400-03	in 10mM DMSO	Antioxidant	Apoptosis	Tangeretin (Tangeritin), a natural polymethoxylated flavone concentrated in the peel of citrus fruits, is known to have antiproliferative, antiinvasive, antimetastatic and antioxidant activities.	372.37	481-53-8	8	21.48	<1		http://selleckchem.com/products/Tangeretin(Tangeritin).html	C20H20O7	free base	Tangeritin	COC1=CC=C(C=C1)C2=CC(=O)C3=C(OC)C(=C(OC)C(=C3O2)OC)OC	3.054	7	0	6
n.s.	S2364	Tanshinone I	f9	L1400-03	in 10mM DMSO	Phospholipase (e.g. PLA)	Metabolism	Tanshinone I, an active principle isolated from Salvia miltiorrhiza (Danshen), is structurally similar to tanshinone IIA and may possess similar cytotoxic effects on tumor cells.	276.29	568-73-0	23	83.25	<1		http://selleckchem.com/products/Tanshinone-I.html	C18H12O3	free base	N/A	CC1=COC2=C1C(=O)C(=O)C3=C2C=CC4=C(C)C=CC=C34	4.084	3	0	0
n.s.	S2365	Tanshinone IIA	g9	L1400-03	in 10mM DMSO	Lipase	Metabolism	Tanshinone IIA (Tanshinone B) is the most abundant diterpene quinone in Danshen, Salviae miltiorrhizae Radix, a widely prescribed traditional herbal medicine that is used to treat cardiovascular and inflammatory diseases; A natural monoacylglycerol lipase inhibitor.	294.34	568-72-9	5	16.99	<1		http://selleckchem.com/products/Tanshinone-IIA(Tanshinone-B).html	C19H18O3	free base	Tanshinone B	CC1=COC2=C1C(=O)C(=O)C3=C2C=CC4=C3CCCC4(C)C	4.66	3	0	0
n.s.	S2366	Taxifolin (Dihydroquercetin)	h9	L1400-03	in 10mM DMSO	VEGFR	Angiogenesis	Taxifolin, type I inhibitor for VEGFR-2 kinase, is a flavonoid in many plants such as Taxus chinensis, Siberian larch, Cedrus deodara and so on.	304.25	480-18-2	60	197.21	<1		http://selleckchem.com/products/Taxifolin(Dihydroquercetin).html	C15H12O7	free base	N/A	OC1C(OC2=CC(=CC(=C2C1=O)O)O)C3=CC(=C(O)C=C3)O	1.479	2	5	1
n.s.	S2369	Troxerutin	a10	L1400-03	in 10mM DMSO	NLR,ROS	Immunology & Inflammation	Troxerutin, a natural bioflavonoid isolated from Sophora japonica, has been reported to have many benefits and medicinal properties. Troxerutin, also known as vitamin P4, is a tri-hydroxyethylated derivative of natural bioflavonoid rutins which can inhibit the production of reactive oxygen species (ROS) and depress ER stress-mediated NOD activation.	742.68	7085-55-4	100	134.65	100	134.65	http://selleckchem.com/products/Troxerutin.html	C33H42O19	free base	N/A	CC1OC(OCC2OC(OC3=C(OC4=CC(=CC(=C4C3=O)O)OCCO)C5=CC(=C(OCCO)C=C5)OCCO)C(O)C(O)C2O)C(O)C(O)C1O	-2.1	9	10	15
0.57	S2370	Ursolic Acid	b10	L1400-03	in 10mM DMSO	Others	Others	Ursolic acid (NSC 167406, NSC-4060, Prunol, Urson, Malol) is a pentacyclic triterpene acid, used in cosmetics.	456.7	77-52-1	91	199.26	<1		http://selleckchem.com/products/Ursolic-acid(Malol).html	C30H48O3	free base	NSC 167406, NSC-4060, Prunol, Urson, Malol	CC1CC(C2CCC3(C)C(=CCC4C5(C)CCC(O)C(C)(C)C5CCC34C)C2C1C)C(O)=O	6.327	1	1	1
n.s.	S2371	Vanillylacetone	c10	L1400-03	in 10mM DMSO	NF-κB	NF-κB	Vanillylacetone (NSC 15335) is similar in chemical structure to other flavor chemicals such as vanillin and eugenol and is used as a flavor additive in spice oils and in perfumery to introduce spicy aromas. Vanillylacetone (Zingerone) alleviates oxidative stress and inflammation, down-regulates NF-κB mediated signaling pathways. Zingerone acts as an anti-mitotic agent, and inhibits the growth of …	194.23	122-48-5	38	195.64	10	51.49	http://selleckchem.com/products/Vanillylacetone.html	C11H14O3	free base	NSC 15335	COC1=CC(=CC=C1O)CCC(C)=O	1.792	2	1	4
n.s.	S2372	Xanthone	d10	L1400-03	in 10mM DMSO	ADC Cytotoxin	Others	Xanthone (Genicide) is an organic compound, which can be prepared by the heating of phenyl salicylate.	196.2	90-47-1	39	198.78	<1		http://selleckchem.com/products/Xanthone(Genicide).html	C13H8O2	free base	Genicide	O=C1C2=CC=CC=C2OC3=C1C=CC=C3	2.964	2	0	0
n.s.	S2373	Yohimbine HCl	e10	L1400-03	in 10mM DMSO	Adrenergic Receptor	Neuronal Signaling	Yohimbine (Antagonil) has been used as a mydriatic and in the treatment of impotence. It is also alleged to be an aphrodisiac.	390.9	65-19-0	12	30.7	<1		http://selleckchem.com/products/Yohimbine-hydrochloride(Antagonil).html	C21H26N2O3.HCl	Hydrochloride	Antagonil	Cl.COC(=O)C1C(O)CCC2CN3CCC4=C([NH]C5=C4C=CC=C5)C3CC12	3.204	2	2	2
n.s.	S2374	5-hydroxytryptophan (5-HTP)	f10	L1400-03	in 10mM DMSO	Others	Others	5-Hydroxytryptophan (5-HTP, NSC-92523), also known as oxitriptan (INN), is a naturally occurring amino acid and chemical precursor for the treatment of depression.	220.22	56-69-9	44	199.8	4	18.16	http://selleckchem.com/products/5-hydroxytryptophan(5-HTP).html	C11H12N2O3	free base	NSC-92523	NC(CC1=C[NH]C2=CC=C(O)C=C12)C(O)=O	-1.554	1	3	3
n.s.	S2375	Aloin	g10	L1400-03	in 10mM DMSO	Tyrosinase	Proteases	Aloin (Barbaloin, Barbalin), a natural anthracycline from Aloe vera, is a tyrosinase inhibitor.	418.39	1415-73-2	83	198.38	83	198.38	http://selleckchem.com/products/Aloin(Barbaloin).html	C21H22O9	free base	Barbaloin, Barbalin	OCC1OC(C(O)C(O)C1O)C2C3=C(C(=CC=C3)O)C(=O)C4=C2C=C(CO)C=C4O	-0.404	2	7	3
n.s.	S2376	Ammonium Glycyrrhizinate	h10	L1400-03	in 10mM DMSO	Dehydrogenase,High-mobility Group	Metabolism	Ammonium Glycyrrhizinate (AMGZ, Glycyram, Glycyrrhizin ammonium salt, Glycyrrhizic acid ammonium salt) is a unique product from Licorice root with a very high sweetness. Ammonium glycyrrhizinate is a direct inhibitor of HMGB1 with anti-inflammatory, anti-tumor, anti-diabetic activities. Ammonium Glycyrrhizinate inhibits growth and cytopathology of several unrelated DNA and RNA viruses. Ammonium G…	839.96	1407-03-0	168	200.01	5	5.95	http://selleckchem.com/products/Ammonium-Glycyrrhizinate(AMGZ).html	C42H62O16.NH3	Glycyrrhizic acid salt	AMGZ, Glycyram, Glycyrrhizin ammonium salt, Glycyrrhizic acid ammonium salt	N.CC1(C)C(CCC2(C)C1CCC3(C)C2C(=O)C=C4C5CC(C)(CCC5(C)CCC34C)C(O)=O)OC6OC(C(O)C(O)C6OC7OC(C(O)C(O)C7O)C(O)=O)C(O)=O	-0.915	8	5	7
n.s.	S2377	Biochanin A	a11	L1400-03	in 10mM DMSO	FAAH	Metabolism	Biochanin A (4-Methylgenistein), an O-methylated isoflavone from Trifolium pratense, inhibits protein tyrosine kinase (PTK) of epidermal growth factor receptor with IC50 values of 91.5 μM.	284.26	491-80-5	57	200.52	<1		http://selleckchem.com/products/Biochanin-A(4-Methylgenistein).html	C16H12O5	free base	4-Methylgenistein	COC1=CC=C(C=C1)C2=COC3=CC(=CC(=C3C2=O)O)O	2.366	3	2	2
n.s.	S2378	Butylscopolamine Bromide	b11	L1400-03	in 10mM DMSO	AChR	Neuronal Signaling	Butylscopolamine Bromide (Scopolamine Butylbromide,(-)-Scopolamine butylbromide, Hyoscine butylbromide), is a peripherally acting antimuscarinic, anticholinergic agent used as an abdominal-specific antispasmodic.	440.37	149-64-4	88	199.83	88	199.83	http://selleckchem.com/products/butylscopolamine-bromide.html	C21H30NO4.Br	Bromide	Scopolamine Butylbromide,(-)-Scopolamine butylbromide, Hyoscine butylbromide	[Br-].CCCC[N+]1(C)C2CC(CC1C3OC23)OC(=O)C(CO)C4=CC=CC=C4	-1.62	3	1	8
n.s.	S2379	Dioscin	c11	L1400-03	in 10mM DMSO	Others	Others	Dioscin (Collettiside III, Saponin) is a saponin extracted and isolated from Polygonatum Zanlanscianense Pamp, showing antitumor activities.	869.04	19057-60-4	100	115.07	<1		http://selleckchem.com/products/Dioscin(Collettiside-III).html	C45H72O16	free base	Collettiside III, Saponin	CC1CCC2(OC1)OC3CC4C5CC=C6CC(CCC6(C)C5CCC4(C)C3C2C)OC7OC(CO)C(OC8OC(C)C(O)C(O)C8O)C(O)C7OC9OC(C)C(O)C(O)C9O	1.169	8	8	7
n.s.	S2380	Diosmetin	d11	L1400-03	in 10mM DMSO	P450 (e.g. CYP17)	Metabolism	Diosmetin (Luteolin 4-methyl ether) is a bioflavonoid found in spearmint, oregano, and many other plants.	300.26	520-34-3	60	199.83	<1		http://selleckchem.com/products/Diosmetin(Luteolin-4-methyl-ether).html	C16H12O6	free base	Luteolin 4-methyl ether	COC1=CC=C(C=C1O)C2=CC(=O)C3=C(O)C=C(O)C=C3O2	2.394	3	3	2
n.s.	S2381	D-Mannitol	e11	L1400-03	in 10mM DMSO	Others	Others	D-Mannitol is an osmotic diuretic agent and a weak renal vasodilator.	182.17	69-65-8	36	197.62	36	197.62	http://selleckchem.com/products/D-Mannitol(Osmitrol).html	C6H14O6	free base	Osmitrol	OCC(O)C(O)C(O)C(O)CO	-2.941	0	6	5
n.s.	S2382	Evodiamine	f11	L1400-03	in 10mM DMSO	NF-κB	NF-κB	Evodiamine (Isoevodiamine), an alkaloid extract from the fruit of Evodiae Fructus exhibits antitumor activities against the human tumor cells. It is shown to inhibit NF-kB activation through suppression of IkB kinase activity.	303.36	518-17-2	12	39.56	<1		http://www.selleck.cn/products/Evodiamine(Isoevodiamine).html	C19H17N3O	Free Base	Isoevodiamine	CN1C2N(CCC3=C2[NH]C4=CC=CC=C34)C(=O)C5=C1C=CC=C5	3.673	1	1	0
n.s.	S2383	Gastrodin	g11	L1400-03	in 10mM DMSO	Immunology & Inflammation related	Immunology & Inflammation	Gastrodin (Gastrodine), an anti-inflammatory polyphenol extracted from Chinese natural herbal Gastrodia elata Blume., benefits neurodegenerative diseases.	286.28	62499-27-8	50	174.65	<1		http://selleckchem.com/products/Gastrodin(Gastrodine).html	C13H18O7	free base	Gastrodine	OCC1OC(OC2=CC=C(CO)C=C2)C(O)C(O)C1O	-0.947	2	5	4
n.s.	S2384	Hematoxylin	h11	L1400-03	in 10mM DMSO	Dyes	Others	Hematoxylin (Hydroxybrazilin) is a compound that forms strongly colored complexes with certain metal ions, notably Fe(III) and Al(III) salts and a kind of stain in histology.	302.28	517-28-2	61	201.8	61	201.8	http://selleckchem.com/products/Hematoxylin(Hydroxybrazilin).html	C16H14O6	free base	Hydroxybrazilin	OC1=CC2=C(C=C1O)C3C4=C(OCC3(O)C2)C(=C(O)C=C4)O	1.691	1	4	0
n.s.	S2385	Hordenine	a2	L1400-04	in 10mM DMSO	Antibiotics,Bacterial	Microbiology	Hordenine (N,N-dimethyl-4-hydroxyphenylethylamine) is a phenylethylamine alkaloid with antibacterial and antibiotic properties.	165.23	539-15-1	33	199.72	<1		http://selleckchem.com/products/Hordenine.html	C10H15NO	free base	N/A	CN(C)CCC1=CC=C(O)C=C1	1.982	0	1	3
n.s.	S2386	Indirubin (NSC 105327)	b2	L1400-04	in 10mM DMSO	GSK-3	PI3K/Akt/mTOR	Indirubin (NSC 105327) is a potent cyclin-dependent kinases and GSK-3β inhibitor with IC50 of about 5 μM and 0.6 μM.	262.26	479-41-4	53	202.09	<1		http://selleckchem.com/products/Indirubin.html	C16H10N2O2	free base	NSC 105327	O=C1NC2=CC=CC=C2\C1=C3/NC4=C(C=CC=C4)C3=O	1.876	2	2	0
n.s.	S2387	Lappaconite HBr	c2	L1400-04	in 10mM DMSO	ADC Cytotoxin,Immunology & Inflammation related	Immunology & Inflammation	Lappaconite Hydrobromide is a kind of alkaloid extracted from Aconitum sinomontanum Nakai and has anti-inflammatory effects.	665.61	97792-45-5	28	42.07	<1		http://selleckchem.com/products/Lappaconite-Hydrobromide.html	C32H44N2O8.HBr	Hydrobromide	N/A	Br.CCN1CC2(CCC(OC)C34C2CC(C13)C5(O)CC(OC)C6CC4C5(O)C6OC)OC(=O)C7=C(NC(C)=O)C=CC=C7	0.52	6	1	8
n.s.	S2388	L-carnitine	d2	L1400-04	in 10mM DMSO	Others	Others	L-carnitine (Levocarnitine,Carnitor, vitamin BT, Karnitin,L(-)-Carnitine) is constituent of striated muscle and liver. It is used therapeutically to stimulate gastric and pancreatic secretions and in the treatment of hyperlipoproteinemias.	161.2	541-15-1	12	74.44	32	198.51	http://selleckchem.com/products/L-carnitine(Levocarnitine).html	C7H15NO3	quaternary-N salt	Levocarnitine,Carnitor, vitamin BT, Karnitin,L(-)-Carnitine	C[N+](C)(C)CC(O)CC([O-])=O	-3.29	0	1	4
n.s.	S2389	Naringin Dihydrochalcone	e2	L1400-04	in 10mM DMSO	P450 (e.g. CYP17)	Metabolism	Naringin Dihydrochalcone(Naringin DC) is a new-style sweetening agent and an artificial sweetener derived from naringin and also an inhibitor of CYP enzymes.	582.55	18916-17-1	100	171.66	<1		http://selleckchem.com/products/Naringin-Dihydrochalcone(Naringin-DC).html	C27H34O14	free base	N/A	CC1OC(OC2C(O)C(O)C(CO)OC2OC3=CC(=C(C(=O)CCC4=CC=C(O)C=C4)C(=C3)O)O)C(O)C(O)C1O	-0.032	5	9	9
n.s.	S2390	Polydatin	f2	L1400-04	in 10mM DMSO	Phospholipase (e.g. PLA)	Metabolism	Polydatin (Piceid) is a crystal component extracted from the root stem of perennial herbage Polygonum Cuspidatum Sieb.et Zucc.	390.38	65914-17-2	78	199.81	<1		http://selleckchem.com/products/Polydatin(Piceid).html	C20H22O8	free base	Piceid	OCC1OC(OC2=CC(=CC(=C2)\C=C\C3=CC=C(O)C=C3)O)C(O)C(O)C1O	1.16	2	6	5
0.49	S2391	Quercetin (NSC 9221)	g2	L1400-04	in 10mM DMSO	Apoptosis related,Autophagy,Mitophagy,PI3K,PKC,Sirtuin,Src	Epigenetics	Quercetin (NSC 9221, Sophoretin, C.I. 75720), a natural flavonoid present in vegetables, fruit and wine, is a stimulator of recombinant SIRT1 and also a PI3K inhibitor with IC50 of 2.4-5.4 μM. Quercetin induces mitophagy, apoptosis and protective autophagy. Phase 4.	302.24	117-39-5	61	201.83	<1		http://selleckchem.com/products/Quercetin(Sophoretin).html	C15H10O7	Free Base	Sophoretin, C.I. 75720	OC1=CC(=C2C(=O)C(=C(OC2=C1)C3=CC=C(O)C(=C3)O)O)O	1.63	2	5	1
n.s.	S2392	Sesamin	h2	L1400-04	in 10mM DMSO	Others	Others	Sesamin (Fagarol, Fsesamin), a lignan isolated from the bark of Fagara plants and from sesame oil, exhibits various health benefits.	354.35	607-80-7	70	197.54	<1		http://selleckchem.com/products/Sesamin(Fagarol).html	C20H18O6	free base	Fagarol, Fsesamin	C1OC2=C(O1)C=C(C=C2)C3OCC4C3COC4C5=CC6=C(OCO6)C=C5	2.237	6	0	2
1.68	S2393	Sorbitol	a3	L1400-04	in 10mM DMSO	Others	Others	Sorbitol (Glucitol) is a sugar alcohol and a sugar substitute.	182.17	50-70-4	36	197.62	36	197.62	http://selleckchem.com/products/Sorbitol(Glucitol).html	C6H14O6	free base	Glucitol	OCC(O)C(O)C(O)C(O)CO	-2.941	0	6	5
0.31	S2394	Naringenin	b3	L1400-04	in 10mM DMSO	P450 (e.g. CYP17)	Metabolism	Naringenin (NSC 34875, S-Dihydrogenistein, NSC 11855, Salipurol) is a natural predominant flavanone derived from plant food, which is considered to have a bioactive effect on human health as antioxidant, free radical scavenger, anti-inflammatory, carbohydrate metabolism promoter, and immune system modulator.	272.25	480-41-1	54	198.35	<1		http://selleckchem.com/products/naringenin.html	C15H12O5	free base	NSC 34875, S-Dihydrogenistein, NSC 11855, Salipurol	OC1=CC=C(C=C1)C2CC(=O)C3=C(O)C=C(O)C=C3O2	2.373	2	3	1
n.s.	S2396	Salidroside	c3	L1400-04	in 10mM DMSO	Mitophagy,mTOR,PREP	PI3K/Akt/mTOR	Salidroside (Rhodioloside), a phenylpropanoid glycoside isolated from Rhodiola rosea, has been reported to have a broad spectrum of pharmacological properties. Salidroside is a prolyl endopeptidase inhibitor. Salidroside alleviates cachexia symptoms in mouse models of cancer cachexia via activating mTOR signalling. Salidroside protects dopaminergic neurons by enhancing PINK1/Parkin-mediated mitop…	300.3	10338-51-9	60	199.8	60	199.8	http://selleckchem.com/products/Salidroside-Rhodioloside.html	C14H20O7	free base	Rhodioloside	OCC1OC(OCCC2=CC=C(O)C=C2)C(O)C(O)C1O	-0.443	2	5	5
n.s.	S2397	Palmatine chloride	d3	L1400-04	in 10mM DMSO	Calcium Channel	Neuronal Signaling	Palmatine hydrochloride (Palmatine chloride (6CI,7CI); Fibrauretin) is a hydrochloride salt of palmatine which is a protoberberine alkaloid.	387.86	10605-02-4	77	198.53	5	12.89	http://selleckchem.com/products/Palmatine-chloride.html	C21H22NO4.Cl	Chloride	N/A	[Cl-].COC1=CC=C2C=C3C4=C(CC[N+]3=CC2=C1OC)C=C(OC)C(=C4)OC	1.488	4	0	4
n.s.	S2399	Dihydromyricetin	e3	L1400-04	in 10mM DMSO	GABA Receptor,ROS	Neuronal Signaling	Dihydromyricetin (Ampelopsin, Ampeloptin) is a natural antioxidant flavonoid from Ampelopsis grossedentata.	320.25	27200-12-0	64	199.84	<1		http://selleckchem.com/products/Dihydromyricetin-Ampeloptin.html	C15H12O8	free base	Ampeloptin	OC1C(OC2=CC(=CC(=C2C1=O)O)O)C3=CC(=C(O)C(=C3)O)O	1.237	2	6	1
[truncated: 2,795 more rows]

## Sheet: Primers
Gene ID	Gene NAME	Forward primer sequence 5’ to 3’	Reverse primer sequence 5’ to 3’	Experiment
[truncated: 40 more rows]

[truncated: 1 more sheets: Strains and plasmid]
